# Supplementary material for: Role of germline variants in the metastasis of breast carcinomas
Source: Oncotarget. 2022 Jun 30;13:843–62. doi: 10.18632/oncotarget.28250 (PMC9245581; doi:10.18632/oncotarget.28250)
Supplement: Supplementary file 2 [file oncotarget-13-28250-s002.xlsx]

## Sheet: Supplementary Table 2
Supplementary Table 2. SNPs prioritised by SNPrank.
SNP ID	Gen	Chr	SNPrank Score	Distance to Gene (BP)	Direction	MAF
rs11139965	RN7SKP242	9	0.589819	83209656	up	0.1701
rs67242866	LINC01362	1	0.578429	82519610	down	0.0276
rs199830092	PIK3C2B	1	0.574913	204429275	cover	NA
rs72951131	ZAP70	2	0.558661	97716395	cover	0.1825
rs34000182	MIR5689HG	6	0.548527	10437901	cover	0.0531
rs61776380	RNU6-830P	1	0.544424	55625073	up	0.0653
rs778902	ISCA1P2	1	0.537763	229066655	up	0.0982
rs2501357	C1orf204	1	0.536014	159845054	cover	0.3063
rs742635	ABTB2	11	0.534908	34347507	cover	0.0849
rs16927008	CLVS1	8	0.532362	61212709	cover	0.0268
rs4849127	IL1B	2	0.5257	112844982	up	0.125
rs41263676	C1orf21	1	0.525097	184624505	cover	0.1314
rs11692741	MYT1L	2	0.521078	1966764	cover	0.1801
rs77142354	MIR4300HG	11	0.516543	82010733	cover	0.0391
rs77162747	ZNF767P	7	0.514448	149644885	up	0.0723
rs77169575	MAML3	4	0.514216	140131366	cover	0.1977
rs9994379	ELOVL6	4	0.513646	110190319	cover	0.0339
rs13421497	PRKCE	2	0.513398	45634452	down	0.0733
rs1197934	LINGO2	9	0.51276	28040266	cover	0.112
rs75394800	EML6	2	0.511521	54742914	cover	0.0327
rs3799142	VIP	6	0.503879	152751561	cover	0.1723
rs57333568	ZNF777	7	0.499477	149466521	up	0.1817
rs12081060	PDC	1	0.49921	186543446	up	0.2053
rs4652214	ASTN1	1	0.498651	176956403	cover	0.0861
rs9386866	GPR6	6	0.498074	109962510	down	0.2947
rs7041639	MOB3B	9	0.49008	27341340	cover	0.1621
rs6789095	CADPS	3	0.489142	62712819	cover	0.0809
rs6819975	RNU6-1059P	4	0.487591	95911045	up	0.2258
rs7635673	GALNT15	3	0.485043	16147379	down	0.3121
rs60619336	GBP5	1	0.484916	89277172	up	0.1625
rs1585518	NOV	8	0.483179	119462998	up	0.0835
rs4512050	GRIA2	4	0.4829	157676339	up	0.2514
rs116068626	CEP70	3	0.481203	138594051	cover	0.0635
rs17005644	TGFA	2	0.479426	70469821	cover	0.2037
rs2724707	DZIP1L	3	0.478715	138070903	cover	0.2254
rs1037405	RASGEF1B	4	0.478392	81426348	down	0.1619
rs6926240	VIP	6	0.477413	152765101	up	0.1484
rs11037421	TTC17	11	0.476237	43359867	cover	0.0505
rs4862842	ZFP42	4	0.475562	187932034	down	0.123
rs13412584	HS1BP3	2	0.472658	20592730	cover	0.0809
rs4862843	ZFP42	4	0.471836	187932087	down	0.1368
rs17090035	RNU6-1325P	4	0.471025	60371427	up	0.0377
rs17254424	FAM110B	8	0.47076	58113880	cover	0.0441
rs3917375	IL1B	2	0.469723	112822855	down	0.2294
rs77849400	CYCSP6	2	0.467718	78175302	down	0.0777
rs7839295	RNU6-144P	8	0.461706	136755373	down	0.0707
rs10490887	CADPS	3	0.460983	62732986	cover	0.109
rs8045987	CDH13	16	0.460226	83092765	cover	0.0857
rs9322454	IPCEF1	6	0.459924	154249517	cover	0.2626
rs199934673	LINC01151	8	0.455976	122523218	down	NA
rs13002790	PPP1R1C	2	0.45532	181998412	cover	0.1641
rs6840680	SORCS2	4	0.455127	7503347	cover	0.1595
rs12573095	ZNF438	10	0.452336	30804532	down	0.2202
rs73250272	IGBP1P5	4	0.449109	27750703	up	0.0461
rs3011580	MIPEPP2	1	0.449028	238794873	up	0.1044
rs2494480	SLAMF8	1	0.448014	159832837	cover	0.3227
rs117753988	SLC35E4	22	0.447798	30674145	up	0.0164
rs16859583	C3orf70	3	0.442979	185080500	cover	0.0549
rs927340	NQO2	6	0.441845	3023484	cover	0.3185
rs34982116	TNKS	8	0.44172	9765660	cover	0.1216
rs199929406	AEBP2	12	0.439434	19645283	cover	NA
rs6436553	NYAP2	2	0.438595	225429169	cover	0.1096
rs17064552	NEIL3	4	0.438247	177288930	down	0.1052
rs11257921	CAMK1D	10	0.437901	12625875	cover	0.0747
rs11917382	GRM7	3	0.434186	7068764	cover	0.1428
rs966402	RASGRP3	2	0.432352	33496479	cover	0.2556
rs10460871	BCHE	3	0.431975	165993963	up	0.1963
rs79070731	RNU6-224P	4	0.43153	131368142	up	0.2284
rs78843251	GMDS-AS1	6	0.430442	2522224	up	0.0433
rs7246912	RYR1	19	0.425891	38531266	cover	0.1721
rs62562210	ASTN2	9	0.424248	117077250	cover	0.2037
rs12853099	HUWE1	X	0.424134	53691713	up	0.0556
rs6419842	ZNF385D	3	0.423861	21802381	cover	0.01
rs2056191	RN7SL807P	2	0.42379	223254408	up	0.2841
rs10969086	MIR873	9	0.423609	29334140	up	0.112
rs75570053	CACNA2D3	3	0.423564	55186588	up	0.0511
rs10204288	NYAP2	2	0.423361	225800544	up	0.1208
rs7213249	RAP1GAP2	17	0.422862	2919023	cover	0.0725
rs17476641	SLC8A1	2	0.421882	40560646	cover	0.0605
rs2068179	LINC00613	4	0.421806	135820644	down	0.2212
rs9313360	TENM2	5	0.421188	167004029	down	0.0581
rs10262599	ITGB8	7	0.420866	20345190	cover	0.0511
rs17339591	CTNNA2	2	0.420486	79859750	cover	0.0747
rs1575892	RN7SL700P	13	0.419968	47529383	up	0.1619
rs7931429	RNU6-99P	11	0.419169	39464859	up	0.2837
rs80117777	SPTLC1P2	6	0.418536	23599164	down	0.0901
rs7836407	NRG1	8	0.418134	32290224	cover	0.2147
rs699797	LINC00656	20	0.418067	23132817	up	0.102
rs72673557	RNU11-5P	14	0.416923	29394051	down	0.0713
rs10757813	MIR873	9	0.415812	29163788	up	0.1851
rs325579	RNU6-284P	4	0.415334	164507185	down	0.1961
rs6719245	NYAP2	2	0.414989	225475680	cover	0.1262
rs75681619	CACHD1	1	0.414957	64687256	cover	0.1072
rs8061962	KREMEN2	16	0.41452	2964199	cover	0.1116
rs1012525	DYTN	2	0.41451	206672949	cover	0.1114
rs9313361	TENM2	5	0.413882	167004483	down	0.0573
rs60566912	ATP8B1	18	0.413741	57757289	cover	0.0607
rs72686188	CARSP2	8	0.413179	114516751	down	0.021
rs771841	NAV3	12	0.412328	77600447	cover	0.0891
rs11713321	NDUFA5P5	3	0.412011	88465616	down	0.4052
rs12664	PSMG3	7	0.411869	1567623	cover	0.112
rs117162834	MTCO3P13	17	0.411753	22597374	up	0.028
rs112461	PRLR	5	0.411456	35063190	cover	0.2149
rs73963109	ZAP70	2	0.411377	97736160	cover	0.1276
rs73136775	CADM2	3	0.411205	85401655	cover	0.0292
rs6730123	MYO3B	2	0.410756	170640864	cover	0.1951
rs1324521	DEFB112	6	0.410475	50108820	up	0.2482
rs79744701	GPIHBP1	8	0.409868	143223497	up	0.099
rs7578662	PLCL1	2	0.409843	198295533	cover	0.1018
rs62489868	RUNDC3B	7	0.409388	87767086	cover	0.025
rs11619895	POMP	13	0.409326	28657655	down	0.0657
rs17690723	GUSBP5	4	0.409094	143575324	cover	0.0901
rs6887393	PCBP2P3	5	0.407635	91848841	up	0.0998
rs76449141	CLVS1	8	0.407407	61216339	cover	0.1302
rs56279781	DMD	X	0.406095	31866905	cover	0.0771
rs72896141	TRIM5	11	0.405919	5824251	cover	0.0351
rs117488476	PRKCA	17	0.403901	66355493	cover	0.01
rs1422684	RN7SKP60	5	0.403529	165446838	down	0.024
rs117589326	RNU7-155P	17	0.402293	71369635	up	0.0202
rs72697234	RIN3	14	0.402029	92538920	cover	0.0148
rs8113235	NLRP4	19	0.401331	55837127	cover	0.221
rs114990419	CLIC4P2	19	0.400714	6558060	down	0.1675
rs117254551	AKAP1	17	0.400259	57096802	cover	0.0198
rs17058517	LINC00378	13	0.400172	60683748	down	0.1961
rs13027685	NXPH2	2	0.399915	138630612	down	0.0497
rs6878841	TENM2	5	0.398569	167001167	down	0.1885
rs7253308	SCGB2B2	19	0.39781	34636951	cover	0.2033
rs7031341	NAA35	9	0.397156	85927771	down	0.0885
rs11179493	TRHDE	12	0.39696	72991414	up	0.1048
rs74333381	MIR548AG1	4	0.396833	60449336	down	0.0483
rs975164	RNU7-148P	2	0.396593	167652660	up	0.3331
rs2158725	RAD23BP2	7	0.396076	83667925	up	0.1438
rs34774948	SLC5A11	16	0.395145	24907209	cover	0.0879
rs836683	B3GALT1	2	0.39484	167803611	down	0.2308
rs12438926	SPRED1	15	0.394476	38174194	down	0.0857
rs72814454	GNAO1	16	0.393624	56313530	cover	0.0601
rs4812401	RN7SL680P	20	0.393094	39555184	up	0.0288
rs11196730	AFAP1L2	10	0.392497	114408879	up	0.3766
rs34744492	FAM149B1P1	15	0.391776	96641546	down	0.148
rs236916	PCSK7	11	0.391467	117218912	cover	0.3125
rs11061233	RAN	12	0.390544	130911528	up	0.0381
rs4789360	LINC00469	17	0.390375	73718011	down	0.1657
rs10951435	SDK1	7	0.39027	4124316	cover	0.3003
rs78478260	PIEZO1	16	0.389196	88750486	cover	0.0601
rs7788893	BET1	7	0.388257	94111922	up	0.1969
rs7079351	KCNMA1	10	0.388089	76997083	cover	0.0415
rs1960207	DCTD	4	0.387922	182892213	cover	0.2248
rs7906235	MIR3924	10	0.387903	57326086	up	0.1921
rs34022607	BMPR1B	4	0.387651	94843868	cover	0.0156
rs4924675	CAPN3	15	0.38758	42388859	cover	0.1609
rs73016710	CRBN	3	0.387381	3248557	up	0.0331
rs73202169	NUDT11	X	0.386928	51459155	down	0.0188
rs4822767	MIAT	22	0.385762	26669718	cover	0.0887
rs689506	LINC00474	9	0.384595	115764169	down	0.0527
rs7315418	SLC6A15	12	0.384545	84179459	down	0.0521
rs72967063	LINC00908	18	0.384093	76533553	cover	0.0565
rs12277775	RNU6-544P	11	0.383634	80421356	down	0.2516
rs7996075	FAM155A	13	0.383602	107368202	cover	0.13
rs9817361	RPL21P41	3	0.383471	66759065	up	NA
rs11684149	SPOPL	2	0.383466	138485264	down	0.1591
rs61942186	LINC00939	12	0.383262	125906497	down	0.0294
rs7140420	RNU7-51P	14	0.382944	82970827	down	NA
rs78498684	ATG7	3	0.382881	11498631	cover	0.0471
rs11838276	PPM1H	12	0.382532	62777670	cover	0.1719
rs2073941	SHROOM2	X	0.381945	9946627	cover	0.4101
rs628337	DEFB112	6	0.381862	50044083	cover	0.2742
rs1529711	CARM1	19	0.380853	10912758	cover	0.0905
rs1020508	PLXNA4	7	0.380329	132186086	cover	0.2404
rs111620326	BORCS8-MEF2B	19	0.380144	19142584	down	0.0679
rs17660966	ST6GALNAC3	1	0.379674	76089975	cover	0.0827
rs11909758	TMPRSS15	21	0.379399	18285843	cover	0.2089
rs6823173	RNU6-224P	4	0.379398	131414317	up	0.2891
rs7800199	C7orf65	7	0.379367	47665012	up	0.1759
rs12482283	GRIK1	21	0.378721	29822715	cover	0.0691
rs12152961	LINC01470	5	0.378566	153187328	cover	0.0877
rs6542666	LINC01304	2	0.377542	3959579	cover	0.2933
rs580661	ACTR3B	7	0.377237	153058451	up	0.0577
rs9587506	LIG4	13	0.376552	108102608	down	0.1326
rs61885389	OR52M1	11	0.376432	4555693	up	0.0833
rs7855735	LINC00474	9	0.37582	115749764	down	0.1326
rs17155673	PFKP	10	0.375288	3050354	down	0.1134
rs7112513	PAFAH1B2	11	0.37441	117166645	cover	0.2728
rs74716416	ANKRD34C-AS1	15	0.373779	79235498	cover	0.0591
rs17326887	CSMD1	8	0.372981	3732014	cover	0.1128
rs6886932	FGF18	5	0.372614	171478668	up	0.0475
rs79664319	MIR6130	21	0.371732	23053485	down	0.0942
rs79118815	RN7SL493P	16	0.371449	10255636	up	0.1278
rs1154330	TNPO3	7	0.371446	128985734	cover	0.1108
rs16980150	SLC1A6	19	0.371322	14954752	cover	0.1613
rs2426843	PHACTR3	20	0.370785	59805790	cover	0.398
rs4899508	VRTN	14	0.370713	74336643	cover	0.2618
rs117759153	ANKS1B	12	0.368816	99950918	cover	0.0419
rs11265437	CD84	1	0.368805	160572884	cover	0.2686
rs17252695	EPB41L4A	5	0.368466	112122247	down	0.0589
rs73244257	SLIT2	4	0.367108	20080030	down	0.128
rs17537581	APOBEC3G	22	0.366832	39086804	cover	0.2011
rs1923653	GPAM	10	0.366381	111762996	down	0.2951
rs67043063	HUS1	7	0.366191	47699956	cover	0.219
rs12433426	GPHN	14	0.365949	66524449	cover	0.146
rs17112729	LRFN5	14	0.365797	42230450	up	0.117
rs79693093	GTSF1L	20	0.365539	43744206	up	0.0697
rs4245168	SIK3	11	0.365405	117011922	cover	0.2808
rs6568760	FCF1P10	6	0.365284	113107583	up	0.2756
rs28435977	COL22A1	8	0.365051	138587014	down	0.1214
rs4522021	DAB1	1	0.363998	57665608	cover	0.0709
rs2974276	CNBD1	8	0.363687	87103119	cover	0.0865
rs62571499	GNA14	9	0.362963	77445348	cover	0.0755
rs72903996	PIK3C3	18	0.362742	41574859	down	0.1494
rs2243066	F2RL1	5	0.362297	76834288	cover	0.1484
rs76043576	LINC00641	14	0.362214	21191389	down	0.1062
rs7217886	C17orf112	17	0.360673	52867221	down	0.1571
rs78313576	LINC00939	12	0.360139	125901839	down	0.0294
rs2850611	PPP3CA	4	0.359117	100983048	down	0.2796
rs354417	RNA5SP38	13	0.358278	106244370	up	0.2228
rs4822780	MIATNB	22	0.357904	26713037	cover	0.0899
rs213341	FHIT	3	0.357721	60271859	cover	0.0875
rs74098823	PPM1H	12	0.357631	62756911	cover	0.1681
rs7295425	SUCLG2P2	12	0.35742	94552426	up	0.2226
rs7283072	KCNE2	21	0.357099	34359171	down	0.2983
rs6532586	RNU6-1059P	4	0.357095	95906958	up	0.2318
rs1542283	SLC28A1	15	0.356224	84934199	cover	0.2025
rs6572324	LINC00871	14	0.355646	45841799	down	0.2885
rs6490765	NUS1P2	13	0.355453	23001829	up	0.3646
rs12457608	PA2G4P3	18	0.355155	27675530	up	0.1534
rs436114	TOX	8	0.355103	59023598	cover	0.2526
rs77624317	RNU6-209P	5	0.354835	165118661	up	0.0088
rs12147153	LINC00641	14	0.354705	21186576	down	0.1108
rs9560010	ARHGEF7	13	0.352063	111214173	cover	0.259
rs1952414	BRD7P1	14	0.351886	23711731	down	0.0747
rs11077828	ABCA9-AS1	17	0.351709	68956319	cover	0.1042
rs4486031	MIR1202	6	0.350939	156196240	up	0.1468
rs2273507	GABRR2	6	0.34991	89265526	cover	0.235
rs62489862	ABCB1	7	0.348985	87684815	cover	0.0226
rs72776565	TMEM114	16	0.348584	8527804	down	0.0711
rs761241	PA2G4P2	20	0.348106	12652207	up	0.133
rs6464598	TPK1	7	0.348105	144634541	cover	0.2232
rs1361359	MIR4675	10	0.348099	20563086	up	0.1254
rs17007348	LINC01365	4	0.347427	119896066	up	0.0833
rs7097618	MIR4675	10	0.347047	20580638	up	0.259
rs8030759	NR2F2-AS1	15	0.346907	96178522	cover	0.1272
rs11141182	NAA35	9	0.346059	86021624	cover	0.1194
rs9536928	STARD13	13	0.345074	33262176	cover	0.1118
rs73448023	MTND6P12	X	0.344332	4611894	down	0.1393
rs3004259	MIR5100	10	0.344	42990593	down	0.0921
rs56167249	SMARCA4	19	0.343639	11046747	cover	0.2232
rs149334428	CD99L2	X	0.343562	150807123	cover	0.0583
rs10515029	C17orf112	17	0.343508	52811589	down	0.1567
rs6078110	C20orf202	20	0.342915	1196555	down	0.0789
rs6055991	PLCB1	20	0.3428	8675187	cover	0.146
rs80285776	OR52M1	11	0.342701	4556827	up	0.0487
rs10248605	NFE2L3	7	0.342392	26133407	down	0.1282
rs7141010	RNU7-51P	14	0.341656	82971185	down	0.0813
rs58378660	KCNF1	2	0.341631	10885982	down	0.3576
rs200236702	GABRA5	15	0.339753	26949921	up	NA
rs9787557	PRPF38AP2	10	0.338873	17534228	down	0.1504
rs11059243	RNU1-104P	12	0.338793	127542143	up	0.2995
rs62224998	FBLN1	22	0.337847	45501791	down	0.0645
rs11669603	SLC1A6	19	0.337845	14951314	cover	0.0759
rs9550642	CRYL1	13	0.337489	20375953	down	0.1368
rs61461230	MTND4LP25	16	0.337134	48997385	down	0.2165
rs6828617	STOX2	4	0.336891	183934507	cover	0.2885
rs74601311	CD44	11	0.336609	35169568	cover	0.0232
rs58657010	LINC00378	13	0.336141	60673093	down	0.2041
rs77882570	SMOC1	14	0.335426	69932300	cover	0.0805
rs646460	ZBED5-AS1	11	0.335107	10959012	up	0.2656
rs17828058	CACNG3	16	0.335067	24340654	cover	0.1042
rs73047224	TMEM91	19	0.334829	41373495	cover	0.02
rs145263952	RPL21P44	4	0.334621	53914053	down	0.0112
rs56199009	GRPEL2P1	13	0.33415	88986434	up	0.0471
rs302468	NLRP4	19	0.334013	55837269	cover	0.2316
rs3126399	ANKRD30BP1	21	0.333346	13383989	down	0.1941
rs2703167	PIK3C3	18	0.332094	41456379	down	0.1304
rs6038913	RN7SL547P	20	0.332076	7655007	up	0.0781
rs2441371	B3GALT1	2	0.331988	167795362	down	0.2071
rs9984281	KCNE2	21	0.331833	34369557	cover	0.1973
rs12267702	LYZL1	10	0.331738	29230301	down	0.141
rs866903	RN7SL222P	11	0.331555	100553268	down	0.0745
rs62428490	UST	6	0.331436	148788632	cover	0.0435
rs4653320	CDCA8	1	0.33116	37699154	cover	0.0673
rs2233549	CAPN5	11	0.331055	77103064	cover	0.2394
rs17646599	RNU6-144P	8	0.331003	136675712	down	0.0705
rs72703824	LINC01142	1	0.330088	170318680	up	0.0232
rs744493	LRFN5	14	0.329828	42241872	up	0.2792
rs10271259	ZNF316	7	0.32823	6635692	down	0.2173
rs56149613	LINC00368	13	0.328132	111082903	down	0.0777
rs9561522	GPC6	13	0.327609	94263990	cover	0.1813
rs34497210	SGCZ	8	0.32679	14750712	cover	0.0168
rs4543020	NDUFA5P5	3	0.326724	88473439	down	0.235
rs4932412	ACAN	15	0.326627	88736465	down	0.2011
rs11260507	TENM1	X	0.326517	125047109	up	0.1454
rs16826877	LEKR1	3	0.3262	156868245	cover	0.0537
rs62192259	ALPI	2	0.325181	232466501	up	0.0054
rs66639850	COMP	19	0.323894	18804370	up	0.0962
rs10054960	KRT18P42	5	0.323794	109530747	down	0.2606
rs12249393	MIR3924	10	0.323581	57335571	up	0.1803
rs9403983	UST	6	0.322789	148734141	down	0.1486
rs75778242	GSE1	16	0.322348	85491754	cover	0.1368
rs7495580	GABRG3	15	0.321523	27221244	cover	0.2612
rs62045928	SLC38A8	16	0.321259	84029429	cover	0.1667
rs72607388	TMEM97P2	8	0.320911	20947683	up	0.2282
rs4819314	TMEM97P1	21	0.320673	43779857	down	0.2005
rs113598340	RNU6-332P	X	0.320563	94239926	up	0.0723
rs7902476	UNC5B	10	0.320441	71263979	cover	0.2179
rs73549917	FUBP3	9	0.31855	130618657	cover	0.0615
rs737852	2005-09-01	22	0.318445	19649512	down	0.027
rs10500413	APOOP5	16	0.317914	59877709	up	0.1865
rs72647248	ANKRA2	5	0.317562	73540339	down	0.1104
rs7831658	ZFAT	8	0.317482	134637828	cover	0.1374
rs74700822	ADGRV1	5	0.317344	90839047	cover	0.022
rs8042408	CEMIP	15	0.31695	80799431	cover	0.117
rs9876615	PLXNA1	3	0.316145	127007862	cover	0.1536
rs58414196	GML	8	0.315308	142811498	down	0.2632
rs730714	MGAT5B	17	0.315254	76917636	cover	0.2584
rs75121525	RNA5SP374	12	0.315023	118839063	up	0.0559
rs9556364	GPC6	13	0.314587	94347664	cover	0.1769
rs900012	SIK3	11	0.314359	117095719	cover	0.2692
rs7793523	NMD3P1	7	0.31406	63854694	down	0.1536
rs76443519	RNU2-55P	21	0.314054	23306468	up	0.0573
rs11248082	NAT8L	4	0.313799	2064219	cover	0.1839
rs10515765	EBF1	5	0.313336	158520529	down	0.0555
rs17106996	NRXN3	14	0.313037	78165975	down	0.0653
rs12939833	MGAT5B	17	0.3115	76919014	cover	0.0509
rs2159594	CDH20	18	0.310964	61381467	cover	0.3107
rs28475091	MTCO1P40	17	0.310838	53211727	up	0.0753
rs2826523	LINC00320	21	0.310763	20806627	up	0.0781
rs16858224	TNS1	2	0.310199	217788867	down	0.0649
rs75264574	DOK6	18	0.309966	69585680	cover	0.1522
rs17807129	CBLB	3	0.309651	106018761	up	0.1128
rs7259431	ZNF175	19	0.309618	51592183	cover	0.0074
rs6783972	MECOM	3	0.309282	169492109	cover	0.1206
rs7654142	TRIM60	4	0.309174	165043138	up	0.0976
rs6078047	C20orf187	20	0.308827	11077424	up	0.2003
rs16825222	TNS1	2	0.308262	217785889	down	0.0749
rs11772807	MAGI2	7	0.307597	78931769	cover	0.019
rs17306398	WIZP1	11	0.307579	23170689	down	0.0537
rs62520600	TBC1D31	8	0.307006	123083165	cover	0.0857
rs2817937	COX6A1P3	6	0.306339	120777311	down	0.0597
rs78367076	CCDC91	12	0.306306	28822645	up	0.0549
rs4814136	PA2G4P2	20	0.305993	12641817	up	numeric(0)
rs62263355	PLXNA1	3	0.305836	127081039	up	0.149
rs67076726	TXNP7	6	0.305528	74282861	up	0.1222
rs79104930	CLIP3	19	0.305158	36033677	up	0.1122
rs11618668	ARHGEF7	13	0.304502	111178361	cover	0.2646
rs12204194	RPL12P2	6	0.304086	37082995	down	0.0845
rs55748609	ZFP42	4	0.304045	187937507	down	0.1981
rs6490125	NOS1	12	0.303943	117414743	cover	0.1202
rs10519991	FBN2	5	0.303488	128361896	cover	0.0507
rs569220	FAM188B2	3	0.302576	150888259	cover	0.0621
rs4860052	RNU6-1325P	4	0.301677	60359156	up	0.1563
rs7885608	CD99L2	X	0.301372	150783309	cover	0.1226
rs78694233	EML6	2	0.301277	54721688	down	0.0443
rs182061386	RPS23P5	5	0.301108	13398984	up	NA
rs10134091	SALL2	14	0.300997	21540031	up	0.1617
rs78943646	WDR62	19	0.30008	36068046	cover	0.0893
rs90192	SIDT2	11	0.29909	117188631	cover	0.3355
rs35460549	PA2G4P2	20	0.298664	12641702	up	0.1234
rs4437897	TTLL7	1	0.298107	83714393	down	0.0268
rs9910053	MXRA7	17	0.298039	76671725	down	0.2786
rs17244632	COBLL1	2	0.297947	164694894	cover	0.0527
rs55953828	PALM	19	0.297747	740758	cover	0.226
rs9431926	TRIM67	1	0.297665	231109345	down	0.1599
rs16870964	EPHA7	6	0.29739	93171196	down	0.0625
rs1783133	GUCY1A2	11	0.296791	106661952	down	0.1154
rs7469906	RN7SL720P	9	0.295418	17010428	down	0.4493
rs57646218	MTERF1	7	0.295254	91652973	down	0.139
rs12154348	PCLO	7	0.295081	83050161	cover	0.0114
rs6803246	ZNF385D	3	0.293878	21785191	cover	0.0851
rs2862073	C3orf79	3	0.293715	153505833	up	0.0972
rs1960980	MARCH1	4	0.293383	164474784	up	0.1879
rs4687517	HES1	3	0.292167	194100194	down	0.249
rs2129434	CFAP44	3	0.292023	113419916	cover	0.1645
rs72707434	ICE1	5	0.291987	5698902	up	0.1719
rs10798411	TNR	1	0.291109	175625302	cover	0.3444
rs17597484	BCAS3	17	0.290957	61219065	cover	0.0591
rs6054538	BMP2	20	0.290871	6833198	up	0.237
rs1243462	TPPP2	14	0.290841	21032236	cover	0.1316
rs71507380	LINC01235	9	0.290365	13534851	up	0.0561
rs7609823	THRB	3	0.289376	24338253	cover	0.4083
rs2570586	MMP26	11	0.289066	4893141	cover	0.237
rs1005412	PCP4	21	0.288772	39937023	up	0.1386
rs6952408	ISPD	7	0.288091	16054565	down	0.0803
rs1545165	BCHE	3	0.28628	165915941	up	0.1805
rs9992970	RNU6-1325P	4	0.285969	60329858	up	0.1254
rs12211350	RNU4-70P	6	0.285039	96652002	up	0.0727
rs35166803	CNTN4	3	0.284908	2551522	cover	0.0441
rs16844279	RN7SL668P	1	0.284754	234958495	up	0.1228
rs34602298	BEND7	10	0.284635	13419610	down	0.0491
rs7572809	ETAA1	2	0.284546	67312094	down	0.367
rs9449891	LINC01611	6	0.284536	84399835	down	0.0847
rs73605763	LINC01602	8	0.284101	57828494	down	0.1222
rs74176500	PA2G4P2	20	0.28379	12632625	up	0.0559
rs1562886	CTNNA2	2	0.282895	79335333	cover	0.0543
rs12825446	TMEM132C	12	0.28289	128429333	cover	0.1747
rs1008360	SHISA6	17	0.282573	11306475	cover	0.1042
rs8115044	KRT18P3	20	0.28189	22800624	up	0.2654
rs6937313	EEF1GP6	6	0.281672	96765266	up	0.2656
rs6790615	FHIT	3	0.28152	60786748	cover	0.3005
rs59181424	DNAJC27-AS1	2	0.281432	25037759	cover	0.1042
rs11264713	FCRL5	1	0.28037	157390832	down	0.2933
rs9788730	SLC24A5	15	0.279996	48019213	down	0.4419
rs2724713	DZIP1L	3	0.279362	138060650	down	0.3642
rs72713013	TRMT12	8	0.279165	124430071	down	0.1118
rs67359441	BCOR	X	0.278563	40089007	cover	0.4148
rs4861313	NSUN7	4	0.278186	40802520	cover	0.2682
rs1377427	RNA5SP384	14	0.278086	49544724	down	0.2967
rs3744181	ENGASE	17	0.278008	79077484	cover	0.249
rs1565481	PDGFC	4	0.276976	156485348	down	0.2027
rs78166808	PA2G4P2	20	0.276955	12624098	up	0.0553
rs6897978	HSD17B4	5	0.276952	119453643	cover	0.3472
rs380826	PDZD2	5	0.276885	31710046	cover	0.2698
rs10210780	MIR3681HG	2	0.276802	12450943	cover	0.1432
rs16974090	AGBL1	15	0.276357	86887917	cover	0.0667
rs74674490	TPCN2	11	0.27486	69092678	cover	0.0224
rs11916690	CFAP44	3	0.274629	113293496	cover	0.1669
rs1150890	BMP6	6	0.274591	7796880	cover	0.1711
rs2289977	COMMD9	11	0.27437	36290020	up	0.1164
rs11594111	SUV39H2	10	0.274097	14903407	cover	0.0547
rs2073584	USH1C	11	0.273884	17502471	cover	0.2314
rs1463352	MIR548AG1	4	0.273683	60390791	down	0.1068
rs4814133	PA2G4P2	20	0.273569	12538088	up	0.094
rs34980490	COMMD9	11	0.273516	36278426	cover	0.1589
rs4697385	RFPL4AP3	4	0.273244	23310776	down	0.4155
rs58972724	ASB5	4	0.273126	176227369	cover	0.3213
rs7485993	AEBP2	12	0.273109	19644988	cover	0.1825
rs78345940	MAML3	4	0.27229	140142167	cover	NA
rs7437063	RPF2P2	4	0.27211	115509715	down	0.1573
rs552125	COL4A1	13	0.271991	110286466	cover	0.1132
rs2289918	ZAP70	2	0.27148	97725265	cover	0.1825
rs16947335	MIR302F	18	0.271172	29927200	down	0.0385
rs10123222	LINC01235	9	0.27063	13592767	up	0.2256
rs75630054	ARL3	10	0.269683	102670629	down	0.0463
rs4073675	DCTD	4	0.269116	182885259	down	0.2742
rs13155011	RN7SKP207	5	0.268959	29902300	down	0.0917
rs3942465	ERBB4	2	0.268943	212177764	cover	0.3275
rs6718836	NYAP2	2	0.268891	225408173	cover	0.1803
rs900429	PLXNA1	3	0.268623	127065146	up	0.232
rs75007266	NEFL	8	0.268512	25056551	up	0.1284
rs7846701	SGCZ	8	0.267364	14780478	cover	0.1775
rs17601748	CORIN	4	0.267035	47820905	cover	0.1587
rs888991	TENM2	5	0.266303	167251520	down	0.1348
rs7077769	PAPSS2	10	0.266179	87686699	cover	0.0978
rs7213834	ANKFN1	17	0.266145	56127126	cover	0.1921
rs965971	DCC	18	0.265937	52830390	cover	0.1536
rs28362687	AQP1	7	0.265668	30910334	down	0.13
rs3136781	POLB	8	0.26553	42364595	cover	0.3395
rs1486894	SPICE1	3	0.26488	113492666	cover	0.1869
rs8077081	ANKFN1	17	0.264715	56107118	cover	0.1923
rs9558548	DAOA-AS1	13	0.264273	105425744	down	0.0815
rs77907129	SLC7A13	8	0.263781	86219662	cover	0.0104
rs77568322	GJA5	1	0.263235	147762273	cover	NA
rs941788	RNU6-929P	20	0.263106	56966318	up	0.2316
rs73130042	PPM1H	12	0.262588	62764135	cover	0.1685
rs4862844	ZFP42	4	0.262159	187939576	down	0.2302
rs215	JAZF1	7	0.261753	27895635	cover	0.0272
rs7972327	SYT10	12	0.261445	33150676	down	0.398
rs17253030	EPB41L4A	5	0.260931	112129849	down	0.0777
rs12195569	UST	6	0.260833	148822996	cover	0.1464
rs6804996	CADM2	3	0.260464	85419763	cover	0.0493
rs16903304	SLC1A3	5	0.260435	36731123	up	0.0958
rs8050543	XYLT1	16	0.260427	17429181	cover	0.115
rs13232525	DPP6	7	0.26018	154511739	cover	0.1398
rs11924696	SHOX2	3	0.258522	158076486	down	0.146
rs1123005	C1orf226	1	0.25824	162383029	cover	0.2212
rs62192287	LINC00687	20	0.257766	11787715	down	0.1454
rs11616597	SPATA13	13	0.257488	24225659	cover	0.0731
rs2037231	MSH6	2	0.257182	47666449	down	0.0242
rs73028143	ATP2B2	3	0.256809	10707042	cover	0.0313
rs819745	PLPPR4	1	0.256803	99226697	down	0.0615
rs11712375	CNTN4	3	0.256476	2854126	cover	0.2452
rs7002979	IKBKB	8	0.255974	42314793	cover	0.3369
rs11614803	CLIP1	12	0.255679	122297142	cover	0.0176
rs11131974	NDUFB5P1	4	0.255281	180046650	down	0.1675
rs10802301	SMYD3	1	0.254932	245950651	cover	0.4081
rs7100805	MGMT	10	0.254878	129456270	down	0.0988
rs2407994	LINC01170	5	0.254542	123850603	down	0.0723
rs2723154	IL37	2	0.254003	112900498	down	0.2748
rs6809743	LINC00578	3	0.253804	177512300	cover	0.1544
rs16840428	GREM2	1	0.253674	240597050	cover	0.2274
rs3738395	C1orf226	1	0.253673	162386680	cover	0.1805
rs58275283	PCDH20	13	0.25363	61543648	up	0.2342
rs7083156	BEND7	10	0.252961	13396901	down	0.2316
rs997474	NAV1	1	0.252887	201676481	cover	0.2488
rs4814127	PA2G4P2	20	0.252846	12503053	up	0.0218
rs8191890	IGF2R	6	0.252605	160074023	cover	0.0942
rs17777328	WDR62	19	0.252471	36100529	cover	0.1635
rs12156221	RNU1-35P	8	0.251702	136038805	up	0.0497
rs7768395	RPS6KA2	6	0.251418	166716329	cover	0.1258
rs11540998	ARL6IP1	16	0.25139	18793089	cover	0.1108
rs17323793	TENM3	4	0.251296	182552985	cover	0.1565
rs597686	DSCAML1	11	0.250983	117491146	cover	0.124
rs13146263	FSTL5	4	0.250787	162167481	up	0.2584
rs17710919	AKR1B1P2	3	0.25029	74016369	down	0.1585
rs10217465	RN7SL592P	9	0.250145	2234922	up	0.2558
rs1556221	RPL7P45	13	0.249689	104340093	down	0.2366
rs4686503	TPRG1	3	0.249557	189163441	cover	0.1571
rs2296354	ARHGEF7	13	0.249346	111217690	cover	0.2488
rs5926140	PTCHD1-AS	X	0.249081	22872991	cover	0.1674
rs113230340	RN7SL782P	5	0.249016	107770206	up	NA
rs10264222	EN2	7	0.249006	155419697	down	0.2554
rs13390827	DCDC2C	2	0.248934	3865627	up	0.1482
rs1045918	SPOPL	2	0.248905	138572487	cover	0.13
rs6063716	SALL4	20	0.248236	51800837	cover	0.1072
rs9635473	SMG1	16	0.247676	18840057	cover	0.1038
rs10904576	LARP4B	10	0.247675	872952	cover	0.1929
rs10932613	FN1	2	0.247274	215369934	cover	0.1502
rs12035026	HIGD1AP12	1	0.247033	111380232	down	0.1452
rs4738873	CLVS1	8	0.246981	61173617	cover	0.3582
rs701088	SCARB1	12	0.246686	124679412	down	0.1877
rs2180448	GPHN	14	0.246633	66832311	cover	0.0505
rs41312092	DMD	X	0.246508	31183237	cover	0.0848
rs2417807	RNU1-146P	12	0.246125	19783896	up	0.1542
rs7073642	MIR3924	10	0.246113	57315374	up	0.2121
rs1960988	RN7SL553P	3	0.24591	5854465	up	0.3792
rs79538330	ARSB	5	0.245829	78859110	cover	0.1088
rs61904443	CLMP	11	0.245828	123200419	up	0.128
rs17556646	RNA5SP73	1	0.245228	189693729	up	0.0395
rs12243608	RNU6-325P	10	0.24493	85555824	up	0.1296
rs9578522	NUS1P2	13	0.244899	22999992	up	0.389
rs36094391	SNCAIP	5	0.243846	122516733	up	0.0837
rs12784790	KCNMA1	10	0.243786	77025242	cover	NA
rs3769095	LRRFIP1	2	0.243629	237709110	cover	0.2434
rs7776333	FUT9	6	0.243624	96130872	cover	0.144
rs204514	PAPPA	9	0.243398	116136439	down	0.2534
rs72897514	RNU6-99P	11	0.243023	39440468	up	0.0929
rs4355727	HTR5A	7	0.242984	155113609	up	0.1376
rs61623658	RAD51B	14	0.241964	68275904	cover	0.1036
rs783616	ATF1P1	6	0.241703	92631381	down	0.2105
rs4575336	SRRM4	12	0.241595	118944589	down	0.0897
rs1606609	LINC00599	8	0.241594	9848882	down	0.1412
rs11743117	CDH12	5	0.241498	21904997	cover	0.0427
rs927928	LINC01627	9	0.241475	37375129	down	0.2234
rs1548639	SLC26A3	7	0.241365	107796069	cover	0.1821
rs25413	ARSB	5	0.241036	78839378	cover	0.2592
rs1433929	PIK3C3	18	0.240951	41664868	down	0.268
rs12438453	CAPN3	15	0.240586	42386411	cover	0.1981
rs10194354	THSD7B	2	0.239627	136885620	cover	0.3818
rs2695412	RNA5SP107	2	0.239544	154534493	down	0.1689
rs10162703	DPH6-AS1	15	0.239502	35552467	cover	0.0954
rs270392	BMP6	6	0.239419	7770464	cover	0.3686
rs11190875	LBX1-AS1	10	0.239223	101239702	cover	0.2276
rs79723677	ANO3	11	0.239173	26015903	down	0.1032
rs60436694	WDR41	5	0.239047	77565480	cover	0.3261
rs17482558	RNU6-753P	1	0.239028	38614759	up	0.0619
rs4129068	MIR5702	2	0.239	226429766	down	0.095
rs900303	YTHDC2	5	0.238916	113794253	up	0.266
rs717462	DCAF13P1	7	0.238705	106133180	up	0.3864
rs11927722	NLGN1	3	0.23846	174149007	cover	0.38
rs72883866	FILIP1	6	0.238228	75360503	cover	0.0611
rs12258459	NACAP2	10	0.238148	120035919	up	0.1891
rs12530774	STK31	7	0.237902	23874382	up	0.0741
rs13049573	KCNJ6	21	0.237766	37928532	up	0.0288
rs16892045	RPSAP72	6	0.237653	80638187	up	0.0964
rs241378	FA2H	16	0.237582	74747619	cover	0.1785
rs7094047	CAMK1D	10	0.237558	12700595	cover	0.1989
rs77104527	RNU1-89P	4	0.237417	136040939	up	0.0415
rs72704958	ZDHHC21	9	0.237208	14671649	cover	0.15
rs73126376	CADM2	3	0.237113	85498571	cover	0.1094
rs7090598	TCEB1P3	10	0.237042	10143352	down	0.0851
rs34892862	COX20	1	0.236287	244784897	down	0.0355
rs13147613	FSTL5	4	0.236182	161258930	down	0.0771
rs2238221	RGS6	14	0.236112	72232632	cover	0.1733
rs1045485	CASP8	2	0.23604	201284866	cover	0.0527
rs76829181	SPOCK3	4	0.235689	167176857	cover	0.0182
rs56289894	EDEM2	20	0.235449	35131597	cover	0.2776
rs593255	OR2Y1	5	0.234541	180754586	up	0.4539
rs13032628	IGKV1OR2-108	2	0.234396	113349707	down	0.2185
rs12418890	USP47	11	0.234225	11871670	cover	0.1727
rs2093068	LINC00658	20	0.234054	5396384	down	0.3333
rs1109608	SPTB	14	0.233925	64764235	cover	0.1286
rs6854292	GPRIN3	4	0.23381	89273009	cover	0.232
rs61772461	PATJ	1	0.233736	61868942	cover	0.148
rs11786397	RRM2B	8	0.233719	102192744	down	0.116
rs117261643	RBFOX1	16	0.233592	6239283	cover	0.0323
rs6823678	LINC00613	4	0.233424	135841601	down	0.2462
rs12930459	RN7SL841P	16	0.233151	55288820	down	0.1136
rs895086	RASGEF1B	4	0.23299	81460159	cover	0.2049
rs10217036	CLVS1	8	0.232862	61213282	cover	0.3796
rs12430125	ATP6V1G1P7	13	0.232787	104100284	up	0.1895
rs10904142	MIR6078	10	0.232646	3946730	down	0.1254
rs4511185	NEK2	1	0.232272	211702119	up	0.1226
rs6038918	RN7SL547P	20	0.232185	7676709	up	0.0978
rs11708215	CP	3	0.232181	149225477	up	0.2133
rs67774933	RN7SKP181	15	0.232024	96851309	up	0.2085
rs6860843	PDE8B	5	0.231756	77422872	cover	0.3606
rs72954761	EPHX4	1	0.231563	92035876	cover	0.0415
rs6662946	HAPLN2	1	0.231387	156631109	up	0.0397
rs73653456	ZNF169	9	0.231302	94288653	cover	0.1871
rs199031	RNU6-1060P	6	0.23115	23439249	up	0.0721
rs74834695	VWDE	7	0.230974	12425153	up	0.0509
rs1854743	RPL7P45	13	0.230883	104338496	down	0.2031
rs7595132	HS1BP3	2	0.23087	20594319	cover	0.127
rs12358251	LRRC27	10	0.230802	132364952	cover	0.1743
rs7801807	CADPS2	7	0.230768	122380329	cover	0.0569
rs66661557	PA2G4P2	20	0.230181	12651953	up	0.147
rs75689771	CACNB2	10	0.230009	18460311	cover	0.1591
rs11195299	RBM20	10	0.229887	110742384	cover	0.1362
rs882805	ANGPT4	20	0.229733	876734	cover	0.1222
rs75647790	SIAH1	16	0.229677	48451049	up	0.1915
rs35048397	HSPA8P5	12	0.229449	4144574	up	0.1128
rs6936726	ADTRP	6	0.229374	11649472	down	0.1394
rs27982	EPB41L4A	5	0.228869	112128140	down	0.1204
rs76732864	IGLV9-49	22	0.228748	22338127	down	0.0327
rs992334	ZNF385B	2	0.228521	179732535	cover	0.2324
rs9612058	MPPED1	22	0.228462	43377871	down	0.0715
rs61946892	KATNAL1	13	0.228281	30191192	down	0.0511
rs12485319	IFT122	3	0.228278	129452679	cover	0.0747
rs12331490	RASGEF1B	4	0.228236	81425681	down	0.2089
rs7147808	RNASE6	14	0.227964	20776206	down	0.2646
rs9556367	GPC6	13	0.227689	94379000	cover	0.1913
rs6045763	C20orf78	20	0.227396	19017061	up	0.098
rs28622079	PIGL	17	0.227224	16231822	cover	0.0493
rs67184729	RAB11FIP2	10	0.226821	117791063	down	0.1392
rs10106301	ST18	8	0.22682	52016553	down	0.4207
rs7801996	LINC01006	7	0.226481	156613217	cover	0.2678
rs8061853	TMEM114	16	0.226373	8403812	down	0.1639
rs1178540	CNTN4	3	0.226239	2334617	cover	0.254
rs35281308	PPP1R2	3	0.225619	195541400	cover	0.3203
rs7735485	PGAM1P1	5	0.225428	58045134	down	0.1915
rs34600	ELK3	12	0.22542	96161293	down	0.0727
rs61733670	PBX2P1	3	0.225299	143177265	cover	0.0653
rs4765026	AACS	12	0.225264	125153589	up	0.0357
rs72607312	SGCZ	8	0.225125	14532226	cover	0.2137
rs75711442	NME1-NME2	17	0.225039	51167724	cover	0.1374
rs17083011	VIP	6	0.224946	152748207	down	0.2438
rs12430390	COL4A1	13	0.224871	110260573	cover	0.1266
rs5990410	RPS7P13	X	0.2245	95806015	up	0.0374
rs10962884	CNTLN	9	0.224311	17143600	cover	0.0349
rs6066433	SULF2	20	0.224257	47691282	cover	0.1623
rs806951	MTCO1P40	17	0.224102	53273820	up	0.0811
rs4848817	RN7SKP102	2	0.224058	123021067	down	0.142
rs1521496	MAML3	4	0.224043	140147993	cover	0.2113
rs1190790	AKAP7	6	0.223908	131199149	cover	0.114
rs879602	GRIK4	11	0.223742	120785863	cover	0.0799
rs7195650	WWOX	16	0.223541	79230038	up	0.1589
rs3798255	GABRR2	6	0.223373	89289262	cover	0.2356
rs3763404	PTPN12	7	0.222838	77536602	down	0.3654
rs73426270	RPL12P40	18	0.22282	38250917	up	0.0929
rs17109092	RGS6	14	0.222494	72209792	cover	0.2059
rs843816	TLE1	9	0.222328	81604701	cover	0.1022
rs17047046	LINC00210	1	0.222079	217939280	up	0.0583
rs5761695	MIATNB	22	0.221797	26709894	cover	0.1893
rs73482259	CTDP1	18	0.221646	79746394	cover	0.0615
rs56056076	NPM1P18	7	0.221528	36784639	down	0.3594
rs11030679	HNRNPRP2	11	0.221431	29380687	down	0.1532
rs17574847	TEC	4	0.221359	48248340	cover	0.1358
rs9308992	CRIM1	2	0.221315	36369666	cover	0.143
rs10752271	CAMK1D	10	0.221238	12662192	cover	0.1569
rs16974579	PIK3C3	18	0.220836	41384087	down	0.2752
rs34569149	LINC00867	10	0.220759	118361790	cover	0.0938
rs16959479	FGF14	13	0.219816	101940200	cover	0.1474
rs751557	COL9A3	20	0.219615	62832170	cover	0.2129
rs6662387	VTCN1	1	0.219557	117216150	up	0.3824
rs10261209	WBSCR17	7	0.219552	71166034	cover	0.2798
rs6443778	LINC01206	3	0.219296	182191149	up	0.1949
rs72921619	DYM	18	0.219285	49013448	down	0.2085
rs8043627	RN7SL841P	16	0.219088	55278160	down	0.2268
rs5910131	TENM1	X	0.218894	125033637	up	0.2069
rs1395354	LINC00348	13	0.218658	71042787	cover	0.1366
rs201446501	PCDH7	4	0.21803	32636164	up	NA
rs17049741	PCDH18	4	0.217992	137661557	up	0.2089
rs7108561	RPL7AP56	11	0.217808	37534253	down	0.1899
rs60744046	C4orf19	4	0.217604	37510431	cover	0.2654
rs1516935	PCAT1	8	0.217258	126907669	cover	0.1569
rs3826568	NFATC1	18	0.217209	79439479	cover	0.1885
rs4441714	FSTL5	4	0.217052	162127378	cover	0.2907
rs35157827	MIR920	12	0.21701	24284527	up	0.0887
rs34833657	ZSCAN5A	19	0.216943	56309300	cover	0.0855
rs1177856	LRFN5	14	0.216827	40827373	down	0.2163
rs61623133	AGAP1	2	0.216501	235904297	cover	0.138
rs78976793	CACNA1A	19	0.216305	13284528	cover	0.11
rs16975684	DEDD2	19	0.216255	42202158	cover	0.0877
rs16994534	PLCB1	20	0.215981	8238937	cover	0.1404
rs75674491	RNU6-1325P	4	0.215563	59031539	down	0.0274
rs6754815	SH3BP4	2	0.21555	235052467	cover	0.2744
rs1765845	LINC00457	13	0.215433	34386253	down	0.402
rs6089732	LAMA5	20	0.215359	62318583	cover	0.1951
rs17718958	WFS1	4	0.215309	6274008	cover	0.0837
rs7657266	C4orf50	4	0.215261	6001103	cover	0.2214
rs10876550	COPZ1	12	0.21503	54318524	cover	0.2518
rs1062038	ZNF106	15	0.214952	42415645	cover	0.3788
rs72804345	LINC01515	10	0.214922	65694287	cover	0.0284
rs2612665	HPGD	4	0.214837	174457303	down	0.2572
rs79336058	GRM3	7	0.214836	86433904	down	0.1156
rs2753169	NKAIN2	6	0.214653	124308693	cover	0.3405
rs13306374	GALR1	18	0.214527	77250268	down	0.3498
rs7281797	TUBAP	21	0.214411	23719356	up	0.1677
rs1491644	LINC01307	1	0.214159	101383838	cover	0.1422
rs57360894	RPL21P71	3	0.214118	147255252	down	0.1302
rs72804311	GLRA1	5	0.214087	152108443	up	0.1076
rs2050226	DHX35	20	0.213787	39147157	up	0.1619
rs34522527	RN7SL677P	15	0.2137	97386566	up	0.0809
rs1555596	GPC6	13	0.213665	94329299	cover	0.2135
rs72943195	WBP11P1	18	0.213473	32582109	up	0.0449
rs9293796	MTX3	5	0.213346	79986975	cover	0.0691
rs10974798	RCL1	9	0.213307	4815184	cover	0.0615
rs622442	VPS39	15	0.212788	42171479	cover	0.3986
rs34084492	GAPDHP68	7	0.212347	9375160	down	0.0871
rs1833	RET	10	0.212091	43060240	down	0.0258
rs2975398	CSMD1	8	0.212046	3939850	cover	0.1258
rs9585821	FGF14	13	0.212002	101949335	cover	0.1955
rs7987227	LIG4	13	0.211727	108089977	down	0.1679
rs945815	PASD1	X	0.211307	151621478	cover	0.2453
rs7158323	RNU7-93P	14	0.21129	36406707	up	0.1546
rs12284382	MAML2	11	0.211251	96034480	cover	0.1106
rs10962862	RN7SL720P	9	0.211195	17088670	up	0.0871
rs77472532	TMEM132B	12	0.211128	125541298	cover	0.0298
rs12204579	BACH2	6	0.210645	89918210	down	0.0889
rs8180202	GRID2	4	0.210618	92277694	down	0.243
rs16935090	KCNMA1	10	0.210501	77583442	cover	0.3395
rs3745045	CDH2	18	0.210425	27963698	cover	0.2107
rs158633	DCDC1	11	0.210327	30952568	cover	0.113
rs183954	ZNF700	19	0.210326	11957091	up	0.1412
rs7566051	DNAJC27	2	0.210185	24937874	down	0.1386
rs11168948	TUBA1C	12	0.210145	49266924	cover	0.1839
rs12595191	ALDH1A2	15	0.210081	58466349	cover	0.0897
rs4789922	C1QTNF1	17	0.209994	79044046	cover	0.3173
rs32521	RPS23P5	5	0.209732	13215305	down	0.1593
rs6552722	STOX2	4	0.209682	183931474	cover	0.4423
rs1018545	FBXO33	14	0.209625	39932784	up	0.0439
rs5750901	BMS1P20	22	0.209601	22319731	cover	0.0917
rs4666410	RHOB	2	0.209176	20489772	up	0.1613
rs12151929	LINC01428	20	0.208955	7264385	up	0.0683
rs77653098	BFSP1	20	0.208831	17508599	cover	0.1915
rs4074739	NMNAT3	3	0.20872	139704318	up	0.1801
rs8024732	GANC	15	0.208298	42278520	cover	0.3556
rs201421458	RIMS1	6	0.208273	72476121	up	NA
rs34648482	ZIM2-AS1	19	0.208252	56697471	cover	0.2762
rs7814687	UBE2HP1	8	0.208243	81229152	down	NA
rs12651261	DCHS2	4	0.208085	154049599	down	0.136
rs72623694	PWRN2	15	0.208014	24258435	up	0.2492
rs10877035	ATP23	12	0.207865	57927735	down	0.237
rs75872293	RNU7-156P	5	0.20785	143550809	up	0.0375
rs741217	LINC01182	4	0.207737	13766032	cover	0.112
rs72655187	ATP6V1H	8	0.207727	53826658	cover	0.0397
rs58234993	GPD2	2	0.207619	156612316	cover	0.1749
rs9384438	MIR1202	6	0.207615	156218061	up	0.364
rs2065134	SLC7A7	14	0.207533	22788980	cover	0.0869
rs6856086	RCC2P8	4	0.207426	108799498	up	0.3393
rs11080157	RAB11FIP4	17	0.20738	31489063	cover	0.262
rs9606068	LINC00895	22	0.207036	19560556	down	0.0671
rs13135632	HSP90AA4P	4	0.206896	189143945	down	0.0513
rs12967759	SYT4	18	0.206542	43634544	up	0.1538
rs4502065	MIR920	12	0.206252	24264519	up	0.1204
rs2869678	SPARCL1	4	0.206111	87512728	cover	0.1779
rs72876887	CTAGE14P	2	0.206072	167760926	up	0.1595
rs17308299	RPL36AP40	11	0.205684	25685331	up	0.0575
rs13148220	C4orf19	4	0.20553	37567971	cover	0.1378
rs1326644	KIAA1217	10	0.205407	24106218	cover	0.2352
rs73071612	HIBADH	7	0.205352	27585850	cover	0.0347
rs2246016	ATF1P1	6	0.205095	92554588	down	0.2055
rs7721905	ARHGAP26	5	0.204835	143000061	cover	0.3878
rs6957228	STEAP2-AS1	7	0.204831	89851904	down	0.0601
rs3779938	NDRG1	8	0.204745	133253252	cover	0.1252
rs9390855	FUT9	6	0.204559	96105400	cover	0.1154
rs73235327	LINC01182	4	0.204342	13821228	cover	0.1869
rs9555448	LIG4	13	0.204317	108150275	down	0.1769
rs8035407	C15orf54	15	0.20419	39229201	down	0.2204
rs11960551	ARL2BPP6	5	0.204044	175322048	up	0.3546
rs4744183	WNK2	9	0.203907	93164192	down	0.0921
rs381039	EIF3E	8	0.203865	108192273	down	0.0541
rs11047574	RN7SL38P	12	0.203811	24692243	down	0.1356
rs4561537	CTIF	18	0.203691	48786209	cover	0.0625
rs58897932	ACTBP1	X	0.20365	46280081	down	0.2151
rs72954760	EPHX4	1	0.20332	92035513	cover	0.0535
rs11857638	LINC00052	15	0.203174	87672339	up	0.3001
rs2967429	ZNF382	19	0.203088	36605664	cover	0.2342
rs7742406	GMDS-AS1	6	0.203083	2523449	up	0.0449
rs72787751	APOOP5	16	0.20291	59875569	up	0.1024
rs12123333	NRDC	1	0.202818	51831387	cover	0.0811
rs2291854	ASCL1	12	0.202624	102959760	cover	0.1785
rs1491683	TUBB4BP4	11	0.202596	91947112	down	0.1282
rs5968920	DACH2	X	0.202421	86395322	cover	0.085
rs642388	PPM1H	12	0.202239	62798515	cover	0.0875
rs17498948	MIR920	12	0.20188	24284172	up	0.1532
rs761252	LINC00898	22	0.201369	47407652	down	0.1751
rs61534747	CCL26	7	0.200671	75765216	down	0.2941
rs2273349	TTI1	20	0.200441	37996354	cover	0.1749
rs201804076	MTCO1P57	7	0.200416	68103669	up	NA
rs73576428	WWOX	16	0.20032	78324479	cover	0.2276
rs7163986	CAPN3	15	0.20027	42403960	cover	0.3427
rs16995785	DDX49	19	0.200181	18928889	up	0.0685
rs4267450	MAN1A2P1	19	0.200026	28336699	down	0.1434
rs1934789	SLC35B3	6	0.199915	8389896	down	0.1034
rs56386336	PER2	2	0.199881	238245307	cover	0.0937
rs739225	MIATNB	22	0.199609	26717778	cover	0.1885
rs55633663	TTC7A	2	0.19933	46987075	cover	0.0831
rs17019186	PMPCAP1	4	0.199166	92192123	up	0.2236
rs17754414	LINC01182	4	0.199133	13820813	cover	0.2005
rs12564752	CD53	1	0.199002	110906029	up	0.1058
rs1051690	INSR	19	0.198911	7116952	cover	0.1226
rs7098848	ANK3	10	0.198895	60081386	cover	0.0901
rs9837484	CNTN6	3	0.198503	1251658	cover	0.3337
rs62376913	SLIT3	5	0.19845	169225540	cover	0.2013
rs1288861	SPATA5L1	15	0.197947	45423599	up	0.2686
rs866770	MMP2	16	0.197896	55486148	cover	0.1993
rs6842886	CAMK2D	4	0.197779	113471473	cover	0.2388
rs12559307	FAM45BP	X	0.197679	130516773	up	0.1764
rs12534820	DPP6	7	0.197645	154506947	cover	0.1316
rs6743263	LINC01102	2	0.197267	104488690	cover	0.2638
rs10478424	HSD17B4	5	0.197154	119453325	cover	0.3496
rs56137328	WWOX	16	0.196959	78321217	cover	0.2949
rs11055887	GNAI2P1	12	0.196873	14264245	up	0.1442
rs7944193	RNA5SP347	11	0.196776	97610672	down	0.2125
rs75729346	TMEM14A	6	0.196744	52652874	down	0.0312
rs10249798	SSPO	7	0.196651	149800734	cover	0.2804
rs11259097	PRKCQ	10	0.196495	6479572	cover	0.0974
rs10195211	EN1	2	0.196483	118892881	up	0.0601
rs6078709	PA2G4P2	20	0.196022	12651778	up	0.3676
rs9439756	PTPRU	1	0.195909	29640589	up	0.2518
rs4466953	RPL29P29	13	0.195897	88272671	up	0.1667
rs72810755	KRT18P42	5	0.195826	109607644	up	NA
rs4246582	ZNF863P	2	0.195818	52028566	down	0.3181
rs11975	FAM120A	9	0.195764	93565409	cover	0.268
rs7123621	PARVA	11	0.195686	12464731	cover	0.1462
rs80306758	HOTTIP	7	0.195645	27216031	up	0.0298
rs57978870	RPL7AP56	11	0.195482	37742021	up	0.0707
rs238040	FOXQ1	6	0.195215	1223312	down	0.2951
rs756293	PDE10A	6	0.195068	165773855	cover	0.2983
rs34211907	RASGRF1	15	0.194913	79108810	up	0.0869
rs62360399	GDNF-AS1	5	0.194839	37892911	cover	0.0651
rs9948951	RAB12	18	0.194733	8592790	down	0.1713
rs1329815	ANGPT4	20	0.194716	929491	up	0.1054
rs6894498	RHOBTB3	5	0.194702	95804342	cover	0.0927
rs4689894	STX18-AS1	4	0.194297	4593193	cover	0.1715
rs219792	CLDN14	21	0.194297	36455573	down	0.1833
rs783844	ATF1P1	6	0.194176	92583585	down	0.2386
rs1043420	CAPN5	11	0.194143	77125393	cover	0.2758
rs9534548	HTR2A	13	0.194105	47034148	up	0.1114
rs9493900	SGK1	6	0.193987	134323587	up	0.2676
rs76055127	POU2F2	19	0.19396	42163455	cover	0.0881
rs17028800	VWA3B	2	0.193633	98207709	cover	0.253
rs3760874	GZMM	19	0.193624	544315	cover	0.4016
rs34591726	KCTD8	4	0.193497	44152780	down	0.1264
rs9847564	RPL21P71	3	0.193235	147254032	down	0.1228
rs166181	MAN2A1	5	0.193171	109648392	down	0.3566
rs1521195	MSRA	8	0.193106	9984724	down	0.1565
rs78282939	TNP1	2	0.192892	217047036	up	0.0585
rs1159176	RFPL4AP3	4	0.192837	23308060	down	0.0567
rs6494963	THSD4	15	0.192533	71749364	cover	0.122
rs12593880	ALDH1A2	15	0.192509	58487442	cover	0.0677
rs75569417	METTL11B	1	0.192336	170153993	cover	0.1591
rs6863703	MAN2A1	5	0.192197	109645211	down	0.0671
rs9442600	SPSB1	1	0.192122	9370524	up	0.1288
rs11636833	NR2F2-AS1	15	0.192033	96245951	cover	0.2488
rs10089587	SYBU	8	0.191662	109648201	cover	0.0717
rs4442078	SVOPL	7	0.191576	138651116	cover	0.229
rs6943903	CADPS2	7	0.191373	122316059	down	0.1795
rs1005985	PRR5L	11	0.191216	36338659	cover	0.1244
rs11749784	HSD17B4	5	0.190916	119457026	cover	NA
rs1684706	LRFN5	14	0.190808	42045576	up	0.1709
rs1073485	OR5P4P	11	0.190248	7742174	down	0.2438
rs2809390	TPT1P9	9	0.19023	118112667	up	0.4455
rs967773	PPP2R2A	8	0.190171	26227787	down	0.1336
rs77854208	PTPN12	7	0.189793	77531313	down	0.0369
rs72690122	RN7SL205P	4	0.189261	131506959	down	0.2442
rs17089296	ENTPD4	8	0.189103	23492124	up	0.1663
rs6446752	LINC00955	4	0.188645	3673582	up	0.3245
rs2075231	RPH3A	12	0.188578	112640590	cover	0.3784
rs144479181	PTPN20CP	10	0.188312	48084455	cover	0.2228
rs6501523	SOX9-AS1	17	0.18829	72166048	cover	0.3055
rs35554244	MLLT3	9	0.188168	20181010	down	0.0567
rs11222508	RN7SL167P	11	0.188157	131181399	up	0.1348
rs72659045	ASPH	8	0.187932	61672827	cover	0.0823
rs7586157	LINC01317	2	0.187625	33965548	cover	0.2376
rs199793355	ZNF57	19	0.187579	2897841	down	NA
rs6565096	CDH13	16	0.187438	82981059	cover	0.0745
rs10946720	ACOT13	6	0.187277	24703312	cover	0.1562
rs2253245	SGCZ	8	0.187227	14782816	cover	0.1102
rs11049929	FAR2	12	0.187187	28939585	down	0.1258
rs5911957	TENM1	X	0.187131	125049479	up	0.2411
rs16838044	C4orf50	4	0.187125	5998228	cover	0.2544
rs2215446	STEAP2-AS1	7	0.187104	89931203	cover	0.0449
rs2703759	ADAMTS15	11	0.186941	130499146	up	0.1611
rs112128036	MRFAP1	4	0.186907	6634443	down	0.0431
rs300400	LRP1B	2	0.186832	141267428	cover	0.119
rs34929197	GRID1	10	0.186816	85621777	cover	0.1597
rs7968177	KRT19P2	12	0.186608	94795821	down	0.4363
rs11574625	IL2RG	X	0.186517	71110746	cover	0.3799
rs13198558	ZFAND3	6	0.186347	37779145	down	0.1783
rs6741880	CTAGE14P	2	0.18613	167769371	up	0.1693
rs12865243	LINC00598	13	0.186069	40104683	cover	0.0765
rs59992449	EPHB2	1	0.186049	22837602	cover	0.262
rs2138831	VPS39	15	0.185999	42200854	cover	0.28
rs1136	PPP1R2	3	0.185955	195515796	cover	0.3149
rs9479509	RGS17	6	0.185345	153106130	cover	0.3998
rs1427781	CLSTN2	3	0.185238	140454513	cover	0.1883
rs6971722	ISPD	7	0.185205	16055845	down	0.136
rs2040250	FDPSP6	21	0.185071	20374946	down	0.0541
rs28479223	SLC7A8	14	0.184889	23162599	cover	0.3117
rs12520537	ERAP1	5	0.184762	96828202	up	0.0905
rs4464181	CTBP2P3	18	0.184714	60613461	down	0.1649
rs10179011	TTC7A	2	0.184626	47020580	cover	0.1544
rs1526643	SUCLA2P2	2	0.184408	76259116	up	0.3852
rs118172470	CARD11	7	0.184368	3102353	up	0.0152
rs1777670	NBEA	13	0.184258	35580829	cover	0.258
rs4296095	KRT19P2	12	0.184066	94796670	down	0.4952
rs477611	RNU6-1066P	22	0.183878	27314742	up	0.0613
rs1147822	RFX3	9	0.183816	3258054	cover	0.1901
rs7921146	HPS1	10	0.183753	98426844	cover	0.4421
rs17694529	FREM3	4	0.18366	143761652	up	0.1589
rs17126807	UBASH3B	11	0.183587	122746093	cover	0.1192
rs34639836	GPHN	14	0.183552	66760081	cover	0.0929
rs200398287	ZMIZ1	10	0.183439	79094349	cover	NA
rs807611	DDX1	2	0.183424	15649857	up	0.223
rs2468139	EXT1	8	0.1833	118100839	cover	0.2268
rs12881491	LRFN5	14	0.183227	40716386	down	0.0689
rs35090008	NDUFA12	12	0.183077	94899070	cover	0.1492
rs1491980	MED12L	3	0.182954	151327873	cover	0.1086
rs13092986	PLCH1	3	0.182739	155370270	down	0.2167
rs7251329	UPF1	19	0.182693	18861549	cover	0.0948
rs73347266	OCM	7	0.182439	5878367	down	0.1272
rs6956780	DPP6	7	0.18241	154522414	cover	0.2326
rs2967473	ZNF566	19	0.182307	36490316	up	0.2538
rs11858016	SNRPN	15	0.18212	24754144	down	0.0867
rs1447925	FHIT	3	0.18198	60803137	cover	0.3313
rs280573	DPP3P2	9	0.18192	73459190	down	0.1705
rs10114872	PIP5K1B	9	0.181831	68959841	cover	0.2947
rs10859752	KRT19P2	12	0.181739	94785403	down	0.4127
rs1880367	AGPAT4	6	0.181684	161145373	cover	0.254
rs11060551	TMEM132D	12	0.181613	129780352	cover	0.1919
rs11085307	BNIP3P18	19	0.181601	20286746	up	0.3077
rs12917626	SALL1	16	0.181255	51211743	up	0.1538
rs625039	LBX1-AS1	10	0.181236	101233892	cover	0.2656
rs7270476	RNU6-929P	20	0.181105	56971521	up	0.2113
rs60965350	TXN	9	0.180713	110238697	down	0.1879
rs1992291	DNAJC5G	2	0.180567	27281444	cover	0.3962
rs9533425	ENOX1	13	0.180516	43196338	down	0.0687
rs945573	PIP5K1B	9	0.180443	68768972	cover	0.4209
rs55763037	POLD2P1	5	0.18044	93232750	down	0.2336
rs60359183	OR52M1	11	0.180425	4553490	up	0.131
rs112910401	CNTLN	9	0.180286	17356077	cover	NA
rs10020814	HELQ	4	0.180284	83394666	down	0.3155
rs56238603	COL10A1	6	0.180027	116148252	cover	0.1957
rs17345945	CPA6	8	0.179927	67600019	cover	0.0547
rs1411431	BNC2	9	0.17987	16728723	cover	0.1861
rs345482	GPC5	13	0.179727	91739748	cover	0.267
rs11879112	ZNF432	19	0.179659	52044172	cover	0.3021
rs1368393	SLC36A3	5	0.179635	151281208	cover	0.4265
rs10176710	LINC01121	2	0.179441	45190833	cover	0.1244
rs6732986	RN7SL423P	2	0.179416	160764166	down	0.1094
rs1032394	FSTL5	4	0.179268	162127086	cover	0.2985
rs78059845	SNX6	14	0.179146	34631909	up	0.1384
rs11890872	ZNF863P	2	0.179104	52030371	down	numeric(0)
rs112218369	FAM133A	X	0.178885	93720056	up	0.1992
rs817087	RNU6-439P	2	0.17887	49349581	up	0.1615
rs4112707	PTMAP5	13	0.178846	81922266	up	0.0721
rs75877123	RBMS3	3	0.178846	29371861	cover	0.0543
rs1349239	MIR1202	6	0.178697	156030682	up	0.1645
rs6428182	RPL23AP22	1	0.178672	193623264	down	0.1552
rs7526517	RNU1-75P	1	0.178547	119316062	down	0.2159
rs10795967	CAMK1D	10	0.178545	12602135	cover	0.2488
rs9395828	GFOD1	6	0.178534	13491103	up	0.1587
rs4941014	CDH20	18	0.178394	61372619	cover	0.347
rs17169762	NPSR1-AS1	7	0.178223	34355639	cover	0.2256
rs73383005	ZNF252P	8	0.178159	144980088	cover	0.2869
rs73103517	MACROD2	20	0.178032	15902511	cover	0.1554
rs817081	RNU6-439P	2	0.177916	49361518	up	0.1587
rs112451328	PDGFC	4	0.17779	156690005	down	0.0315
rs75774665	RNU7-51P	14	0.177658	83018524	down	0.1116
rs10946722	C6orf62	6	0.177655	24713065	cover	0.1276
rs7147208	C14orf177	14	0.177571	98554524	down	0.1436
rs73329011	SH3PXD2B	5	0.17751	172493595	up	0.1496
rs582697	FLI1	11	0.177498	128775441	cover	0.3061
rs75393561	ATP6V1G1P7	13	0.1773	103985566	up	0.2029
rs13425573	PID1	2	0.177165	228986502	cover	0.0709
rs16935637	LINC00856	10	0.177042	78176080	down	0.1328
rs71607121	PDGFC	4	0.177033	156557863	down	0.1188
rs2256224	RAD51B	14	0.177016	68586030	cover	0.4131
rs12052391	MIR4268	2	0.176926	220138881	up	0.1532
rs59779517	TMEM132E	17	0.176839	34646039	up	0.146
rs12038793	OR2B11	1	0.176838	247460960	up	0.2752
rs10830124	NPS	10	0.176765	127552145	cover	0.1911
rs10765131	NPS	10	0.176628	127548928	down	0.126
rs1331489	FOXQ1	6	0.176622	1138882	down	0.2113
rs10277916	CCL26	7	0.176589	75776957	cover	0.2732
rs2272615	POLB	8	0.176564	42361530	cover	0.3337
rs4398946	CSMD1	8	0.176546	3027023	cover	0.1605
rs11055450	GRIN2B	12	0.176497	13450853	cover	0.3147
rs10456082	SLC26A8	6	0.176496	36023697	cover	0.1504
rs79293307	LINC00511	17	0.176396	72470321	cover	0.1014
rs72787781	APOOP5	16	0.176342	59891042	up	0.0313
rs3011654	SORCS3	10	0.175919	105351972	up	0.1593
rs1992236	PYGO1	15	0.175784	55588913	cover	0.2059
rs9853945	RAB7A	3	0.175778	128809787	cover	0.2847
rs72739513	ADORA1	1	0.175776	203111021	cover	0.0184
rs56954423	RPTOR	17	0.17572	80836602	cover	0.1304
rs1565265	DDX60L	4	0.175709	168416394	cover	0.1098
rs2445435	ATXN7L3B	12	0.175567	74490345	down	0.4509
rs62490282	WDR86	7	0.175515	151382676	cover	0.0763
rs9291561	PCDH7	4	0.175374	31227262	up	0.1496
rs62154017	NANOGNBP1	2	0.175359	100694881	up	0.0729
rs4326470	ZDHHC21	9	0.175344	14694538	up	0.2356
rs62235008	SGO1-AS1	3	0.175128	20731819	cover	0.0907
rs75362655	C15orf53	15	0.17494	38974816	up	NA
rs4863452	RNU7-192P	4	0.174938	189068808	up	0.1713
rs58125099	INMT-FAM188B	7	0.174832	30812652	cover	0.1753
rs2393595	ANK3	10	0.174544	60082740	cover	0.0875
rs12186013	PPP4R2	3	0.174162	73008299	cover	0.0481
rs4686017	GRM7-AS3	3	0.174076	6060037	down	0.1204
rs17606592	SETP7	12	0.174002	107276080	up	0.2025
rs62514802	RPL30P10	8	0.173896	57441043	up	0.0395
rs5989490	VCX3A	X	0.173876	6731826	up	0.1348
rs6906520	SLC26A8	6	0.173799	36009409	cover	0.2188
rs11772444	EXOC4	7	0.173547	133769121	cover	0.0615
rs798685	CADPS2	7	0.173508	122345487	cover	0.1911
rs4936070	RPL23AP62	11	0.173478	112444562	down	0.2638
rs13013037	ISCA1P6	2	0.172959	128986770	up	0.0557
rs16831628	DCAF8	1	0.172953	160223267	cover	0.0294
rs11162659	PSAT1P3	1	0.172882	79227864	up	0.1562
rs11587349	RNA5SP52	1	0.172752	87736477	up	0.2546
rs4780400	TXNDC11	16	0.17271	11743826	up	0.3273
rs77702691	RPL29P29	13	0.172399	88073285	down	0.0451
rs11583729	TNN	1	0.172093	175100757	cover	0.2025
rs34046462	ARHGAP18	6	0.172081	129611503	cover	0.0507
rs41515349	RN7SL58P	5	0.171973	18334239	down	0.1142
rs9835572	THRB	3	0.171834	24289966	cover	0.2594
rs338924	DAB1	1	0.171255	58396514	cover	0.0695
rs9501	NAP1L3	X	0.17125	93671026	cover	0.08
rs4630187	MIR6078	10	0.17096	3947235	down	0.1262
rs9519318	RPL7P45	13	0.170958	104379063	down	0.132
rs2781092	LINC01613	9	0.17092	119807614	down	0.2336
rs8178895	PLAT	8	0.170896	42174861	down	0.1062
rs17654757	CNGA1	4	0.170871	47988792	cover	0.1597
rs56024377	NTM	11	0.170818	132173867	cover	0.0665
rs3736737	CYP39A1	6	0.170786	46636263	cover	0.2145
rs689465	PACERR	1	0.17071	186681714	up	0.1326
rs117629740	NEUROD6	7	0.170682	31391559	up	0.0933
rs11979834	RN7SL292P	7	0.170651	52080611	up	0.2514
rs73001906	CNTN4	3	0.170434	2532661	cover	0.1054
rs13416094	NR4A2	2	0.170428	156133887	down	0.2206
rs1578640	PLA2G5	1	0.170393	20015418	down	0.1162
rs11225353	MMP20	11	0.170254	102639104	up	0.1296
rs1411432	BNC2	9	0.170219	16728534	cover	0.2045
rs7637342	PLCH1	3	0.170193	155522849	cover	0.3544
rs12037910	RRAGC	1	0.16986	38621932	down	0.1068
rs7324019	DAOA-AS1	13	0.169841	105438511	down	0.123
rs2365956	PTPRG	3	0.169832	61542596	down	0.3293
rs565664	SCARA3	8	0.169734	27670123	cover	0.2534
rs9384443	MIR1202	6	0.169733	156239612	up	0.1378
rs938897	CPPED1	16	0.169729	12775094	cover	0.0675
rs11981158	RN7SL292P	7	0.169633	52090252	up	0.3231
rs2038898	RNA5SP38	13	0.169597	106242306	up	0.1456
rs3803941	ZMYND8	20	0.169576	47278460	cover	0.1959
rs6826144	TEC	4	0.169347	48229315	cover	0.1236
rs2289577	BACH2	6	0.169157	89930772	cover	0.1002
rs1128435	PTK2B	8	0.169073	27444208	cover	0.1038
rs6440465	RNU6-505P	3	0.169023	146897343	down	0.1526
rs7621876	MED12L	3	0.168999	151335982	cover	0.112
rs12365708	TESMIN	11	0.16896	68745075	cover	0.0471
rs11143038	C9orf85	9	0.168923	71956737	cover	0.1813
rs2905209	RNA5SP177	5	0.168793	9885926	up	0.1967
rs73242532	KCNIP4	4	0.168752	20858410	cover	0.0773
rs9465536	ID4	6	0.168505	19815946	down	0.2422
rs17395698	AKR1C3	10	0.168461	5062716	cover	0.1563
rs9866748	SPICE1	3	0.168125	113455216	cover	0.4169
rs78979131	IL36G	2	0.168117	112967651	down	0.1238
rs10805298	PCDH7	4	0.168075	30342648	down	0.281
rs1835438	RNU6-169P	2	0.168016	195006046	down	0.4764
rs13317353	CMTM8	3	0.167972	32274623	cover	0.2596
rs2392458	AOAH	7	0.167953	36626065	cover	0.0919
rs4793497	CALM2P1	17	0.167674	70655340	up	0.3069
rs12041160	SLC35F3	1	0.16759	234284483	cover	0.2951
rs16960211	LINC01491	15	0.167566	47843088	cover	0.0813
rs7848697	UGCG	9	0.167377	111944132	up	0.1849
rs7893789	PCDH15	10	0.16734	53876937	cover	0.1476
rs6721854	HNRNPA1P57	2	0.167256	41041914	down	0.2089
rs75784249	USH2A	1	0.167091	216082305	cover	NA
rs34098655	SRRM4	12	0.167047	118918153	down	0.1114
rs17238798	CCDC13	3	0.167038	42758273	cover	0.1677
rs2051356	CHODL	21	0.166985	18141407	cover	0.1362
rs11907371	MACROD2	20	0.166973	15411875	cover	0.1751
rs750426	RN7SKP165	1	0.166732	226460962	up	0.2141
rs76361498	SLC6A17	1	0.166724	110190843	cover	0.1166
rs11208844	PDE4B	1	0.166561	66385464	up	0.2334
rs325781	MBNL1	3	0.166499	152165937	down	0.1248
rs2160643	PID1	2	0.166481	229006377	cover	0.2388
rs2253107	SGCZ	8	0.166468	14782159	cover	0.112
rs72842384	FAM53B	10	0.166426	124674451	cover	0.0719
rs1316277	TMEM51	1	0.166354	15213457	cover	0.1731
rs1937907	AKR1C3	10	0.166282	5072250	cover	0.1691
rs34691578	IQUB	7	0.166155	123462775	cover	0.0887
rs62486500	RN7SKP159	8	0.166102	5823630	down	0.099
rs266341	SMAD3	15	0.166097	67034137	down	0.1246
rs35079318	MIR572	4	0.16607	11200629	down	0.1426
rs11816061	KIF1BP	10	0.165671	69064197	up	0.1438
rs17215400	G3BP2	4	0.165656	75643601	cover	0.1591
rs2060515	PCDH7	4	0.165626	30384134	down	0.2867
rs201952031	CDKL2	4	0.165597	75573074	down	NA
rs1583978	FMO8P	1	0.16558	166582063	up	0.1196
rs7596521	SOCS5	2	0.165571	46691526	down	0.3207
rs35020340	PCDH15	10	0.165522	54553806	cover	0.1687
rs3095023	NPM1P14	7	0.165187	112588298	up	0.2823
rs6799742	SNTN	3	0.165112	63642343	down	0.1797
rs6874198	PDZD2	5	0.165065	31838385	cover	0.369
rs709159	PPARG	3	0.16503	12439704	up	0.2911
rs78927709	LBH	2	0.165026	30307835	cover	0.0903
rs201006618	ATP6V1G1P7	13	0.165019	104000167	up	NA
rs359273	MIR4432HG	2	0.16495	60239356	down	0.3918
rs17342179	POU2F2	19	0.16489	42166481	cover	0.1032
rs67627362	PPM1H	12	0.164844	62761717	cover	0.2131
rs12134801	MIR4424	1	0.164762	178663911	down	0.1202
rs3774669	LIMD1	3	0.164537	45633247	cover	0.112
rs7044762	NTRK2	9	0.164512	85092670	up	0.1871
rs186758	ZNF622	5	0.164505	16381444	down	0.3003
rs6989141	MIR1302-7	8	0.16447	141671360	down	0.0853
rs249521	PRLR	5	0.164302	35060411	cover	0.2594
rs334470	FAM134B	5	0.164297	16512255	cover	0.2292
rs9513672	CLYBL	13	0.16427	99824894	cover	0.2648
rs16957649	NALCN-AS1	13	0.163973	100750624	cover	0.4089
rs158581	DCDC1	11	0.163941	30974350	cover	0.1136
rs60652923	ATP10A	15	0.163928	25883426	up	0.133
rs201350000	MAPK10	4	0.16375	86161595	cover	NA
rs60272981	RPS11P7	X	0.163677	39911176	up	0.1083
rs80082890	WIZP1	11	0.163655	23142152	down	0.114
rs7046711	HSPB1P1	9	0.163647	72028732	up	0.2668
rs1330527	RPL7P45	13	0.163567	104335370	down	0.1997
rs10206947	WDPCP	2	0.163461	63198370	cover	0.4018
rs17021908	MGAT4A	2	0.163364	98745718	up	0.1476
rs740395	MAP2K4	17	0.163172	12249177	up	0.2903
rs72846192	PCGF6	10	0.163148	103331702	cover	0.1524
rs1045411	HMGB1	13	0.163132	30459095	cover	0.1595
rs956679	PTHLH	12	0.16307	27899261	down	0.2274
rs7842755	RPL23AP96	8	0.163012	6892248	down	0.3644
rs10948680	LINCMD1	6	0.162751	52158496	up	0.0699
rs34883828	CCDC141	2	0.16274	178905448	cover	0.0925
rs68011867	LINC01254	18	0.162711	10194738	down	0.1719
rs1392841	MIR5702	2	0.162495	226480649	down	0.0913
rs28455039	PKMP5	6	0.162478	5973984	cover	0.131
rs11068715	KSR2	12	0.162427	117890149	cover	0.0294
rs73945128	PIEZO2	18	0.1623	10663883	down	0.1506
rs2294043	ZNF252P-AS1	8	0.162298	145003236	cover	0.3562
rs76562039	RNU7-152P	6	0.16228	155706921	up	0.0355
rs7590861	SP110	2	0.162229	230170069	cover	0.2682
rs17712867	POU6F2	7	0.162147	39425133	cover	0.0773
rs17053593	DOCK5	8	0.162047	25399045	cover	0.0849
rs1962661	SCHLAP1	2	0.162021	180445789	down	0.1643
rs60386788	DCLRE1C	10	0.162016	14927622	cover	0.1206
rs11706936	TOMM22P6	3	0.161854	162120110	down	0.0931
rs10832230	SPON1	11	0.161841	14189325	cover	0.1689
rs62273981	LARP7P4	3	0.161807	145088037	down	0.3267
rs4723862	POU6F2	7	0.161787	39383196	cover	0.102
rs13088684	FRMD4B	3	0.161749	69207512	cover	0.3746
rs12424570	TMEM132D	12	0.161718	129451188	cover	0.3303
rs35310199	FAAP24	19	0.161628	32977504	cover	0.1434
rs10956365	CASC21	8	0.161562	127391642	cover	0.1192
rs10792828	RNU6-560P	11	0.161551	86115755	down	0.1526
rs35155300	CIR1	2	0.161526	174391255	cover	0.1102
rs16873495	RFPL4AP3	4	0.16149	23319317	down	0.2602
rs17235831	PCLO	7	0.161486	82932645	cover	0.0927
rs2304706	OPTN	10	0.16139	13108044	cover	0.1286
rs72643724	IRX4	5	0.161184	2284293	up	0.2644
rs680157	NAV1	1	0.161153	201606677	down	0.4758
rs16917290	NDUFB11P1	11	0.161123	92269185	down	0.15
rs11591324	ADARB2	10	0.161006	1590834	cover	0.126
rs6425032	PDC	1	0.160986	186539151	up	0.1975
rs41278942	CHCHD5	2	0.160817	112588903	cover	0.0497
rs12559198	DMD	X	0.160782	32880215	cover	NA
rs6502283	HS3ST3A1	17	0.160762	13603374	up	0.1739
rs6770310	RBMS3	3	0.160747	28970262	cover	0.2081
rs17463319	CADPS2	7	0.160697	122370985	cover	0.1781
rs359235	MIR4432HG	2	0.160354	60244688	down	0.3714
rs76607515	BFSP1	20	0.160247	17507005	cover	0.1835
rs17710879	RNU6-857P	18	0.160098	30691204	down	0.1236
rs67664182	NAMPTP2	5	0.160094	145069728	up	0.0407
rs2067586	RPS23P5	5	0.160092	13392931	up	0.1528
rs4845904	DHRS3	1	0.159856	12559066	down	0.2165
rs11549673	TUSC2	3	0.159797	50324940	cover	0.0302
rs4650729	LINC01037	1	0.159795	187410194	down	0.3321
rs9901160	EVPLL	17	0.159713	18371829	down	0.2171
rs1917411	LINC01320	2	0.159569	34737823	cover	0.131
rs2070673	CYP2E1	10	0.159543	133527063	cover	0.4507
rs17019108	PMPCAP1	4	0.159536	92111859	down	0.1667
rs62195515	MACROD2	20	0.159452	15422331	cover	0.1464
rs2141473	LINC01612	4	0.159407	170391410	up	0.2642
rs17814201	LDLRAD3	11	0.159298	36247521	up	0.1062
rs4899461	FBXO33	14	0.159243	39898336	up	0.0399
rs1013771	PDE1C	7	0.159224	32350476	up	0.2808
rs1596773	RPS23P5	5	0.1591	13236366	down	0.1494
rs12285114	OR52M1	11	0.159084	4557543	up	0.1116
rs73322085	GAPDHP28	10	0.159081	91655724	down	0.1637
rs17819357	ARSB	5	0.159025	78880615	cover	0.1296
rs883788	ARHGEF7	13	0.158974	111230767	cover	0.3433
rs1359347	ME2P1	9	0.158955	29473983	down	0.115
rs6956775	TSPAN13	7	0.158884	16738075	down	0.1589
rs1375979	FIBIN	11	0.158862	26859444	down	0.3117
rs13150580	APOBEC3AP1	4	0.158774	170171406	up	0.0625
rs11020691	PANX1	11	0.158761	94224625	up	0.1671
rs10850956	VSIG10	12	0.158719	118080552	cover	0.2815
rs2453759	CCT7P2	5	0.158674	93009140	up	0.1939
rs2238740	DGCR2	22	0.158635	19060936	cover	0.1819
rs1019179	STARD3NL	7	0.158593	38179374	cover	0.2348
rs6776194	RPL21P71	3	0.158542	147260974	down	0.1134
rs6475895	CAAP1	9	0.158507	26453358	down	0.2919
rs11650866	SOX9-AS1	17	0.158475	72164938	cover	0.0545
rs7986727	GPR12	13	0.158405	26776556	up	0.1891
rs4575827	THRB	3	0.158319	24306859	cover	0.2688
rs35586153	CACNG5	17	0.15828	66863677	cover	0.2624
rs200926021	STAG1	3	0.158257	136437390	cover	NA
rs6924220	EXOC2	6	0.158155	884835	up	0.1739
rs967846	PBX2P1	3	0.158042	143166327	down	0.2035
rs9427984	LRRC8B	1	0.158036	89483285	down	0.2023
rs360235	YWHAZP2	2	0.158005	126287327	down	0.3157
rs11657229	LINC00469	17	0.157929	73720308	down	0.2005
rs10905058	LINC00707	10	0.157911	6891177	up	0.384
rs354893	RNA5SP461	18	0.157769	77731947	down	0.3654
rs9297756	CASC8	8	0.157757	127427922	cover	0.1639
rs151142	NENFP3	5	0.157609	13492538	down	0.4649
rs182108	RNU6-1313P	17	0.157384	49933435	down	0.1138
rs2414908	LINC01169	15	0.157371	66578630	down	0.4766
rs10495585	MIR3681HG	2	0.157344	11852002	cover	0.1352
rs6629492	PTCHD1-AS	X	0.157313	22799993	cover	0.3407
rs61519162	PDZD2	5	0.157201	31741169	cover	0.1813
rs9911477	RNU1-80P	17	0.157085	77865571	down	0.1765
rs2440455	PIK3C3	18	0.156845	41442669	down	0.2889
rs6750	POSTN	13	0.156845	37562695	cover	0.0777
rs2062205	ETAA1	2	0.156787	67309333	down	0.2877
rs73381996	L3MBTL4	18	0.156783	6171151	cover	0.0685
rs10993780	SARDH	9	0.156757	133733804	cover	0.1404
rs10196770	FHL2	2	0.156581	105426519	cover	0.2087
rs12421034	RN7SKP279	11	0.156515	127845965	up	0.271
rs3923904	DHRS3	1	0.156438	12556505	down	0.2778
rs72842116	SERPINB9P1	6	0.156393	2863840	cover	0.0585
rs8075695	KSR1	17	0.156363	27540667	cover	0.3275
rs17218226	DCAF12L2	X	0.156325	126162165	down	0.0413
rs35786612	CACNA2D4	12	0.156284	1805504	cover	0.0327
rs6104119	SDC4	20	0.15621	45324681	down	NA
rs4385985	STAB2	12	0.156173	103554972	down	0.0845
rs253927	PDZD2	5	0.156119	31717330	cover	0.281
rs35514174	AKAP6	14	0.156111	32534239	cover	0.2254
rs1723803	TSPAN13	7	0.156051	16744796	down	0.2448
rs10054053	LINC01170	5	0.156001	123943568	down	0.2438
rs77550984	DTX1	12	0.15599	113093091	cover	0.0124
rs1835856	LSAMP	3	0.155893	116772825	cover	0.2175
rs1423952	APOOP5	16	0.155867	60110998	up	0.1
rs465119	CTNNA2	2	0.155835	80249017	cover	0.4826
rs10963072	CNTLN	9	0.155824	17378778	cover	0.2091
rs12319571	BTBD11	12	0.155808	107646635	cover	0.1348
rs1430690	RNU6-169P	2	0.15578	195000082	down	0.2903
rs487651	SYT1	12	0.155764	78699457	down	0.1921
rs10752935	C1orf21	1	0.155731	184364429	down	0.1571
rs79726852	LRFN5	14	0.155602	42601727	up	0.112
rs77995732	DENND1A	9	0.155581	123689464	cover	0.0889
rs1900085	PCDH7	4	0.155421	32628065	up	0.2552
rs2823232	CYCSP42	21	0.155303	15317979	down	0.4698
rs17261242	TRPC4	13	0.155244	37687843	cover	0.0817
rs940936	PRKAR2B	7	0.155158	106998769	down	0.2406
rs3181041	GAL	11	0.155116	68692436	up	0.0451
rs56284931	CHN2	7	0.155051	29430793	cover	NA
rs7626011	RN7SKP61	3	0.155028	78335883	up	0.4052
rs10842309	MIR920	12	0.154994	24275884	up	0.2073
rs13179185	LINC01339	5	0.154945	90319205	up	0.1536
rs11785453	AP3M2	8	0.15492	42129725	down	0.2977
rs459902	ANKRD30BP1	21	0.154785	13434815	up	0.3389
rs4777161	DRAIC	15	0.154688	69569200	cover	0.2414
rs17601663	CORIN	4	0.154491	47733486	cover	0.2099
rs1835212	PLCH1	3	0.154463	155705513	cover	0.3644
rs13278849	ADRA1A	8	0.154415	26857357	cover	0.367
rs78178556	COX5BP8	1	0.154273	179271874	up	0.096
rs12055362	ITK	5	0.154244	157252413	cover	0.119
rs4516496	TTI1	20	0.154222	37982105	down	0.3095
rs7318504	SLC10A2	13	0.154131	102988960	down	0.2019
rs6896713	SEMA6A	5	0.154104	116621604	up	0.1508
rs4858603	THRB	3	0.15389	24299326	cover	0.2676
rs1465529	SP110	2	0.153758	230174321	cover	0.2282
rs2823209	CYCSP42	21	0.153589	15292458	down	0.4704
rs9554649	ZIC5	13	0.153566	99931619	down	0.2139
rs12516825	PDZD2	5	0.153509	31751265	cover	0.0964
rs2926702	NCOA2	8	0.153496	70255759	cover	0.1981
rs4701452	CDH10	5	0.153474	24584297	cover	0.244
rs9573383	LINC00381	13	0.153311	74426325	cover	0.2336
rs10437508	PAPSS2	10	0.153268	87646884	down	0.3728
rs6838826	DDIT4L	4	0.153183	100167007	down	0.1146
rs12511954	CAMK2D	4	0.153146	113469479	cover	0.3654
rs4803813	CKM	19	0.152819	45315268	cover	0.2027
rs10105070	MFHAS1	8	0.152722	8794874	cover	0.1032
rs12906459	ALDH1A2	15	0.152722	58465389	cover	0.1052
rs34722199	BOC	3	0.152691	113218211	cover	0.2762
rs215674	PDE1C	7	0.152673	32343260	up	0.2748
rs12197277	KRT18P64	6	0.152645	85124748	down	0.1072
rs6538582	NDUFA12	12	0.152621	94965463	cover	0.0911
rs77851250	SPTLC3	20	0.152568	12727313	down	0.1797
rs10762239	PRKG1	10	0.152503	51596237	cover	0.3988
rs11690740	PDE11A	2	0.152446	177905574	cover	0.0509
rs6577245	LINC01307	1	0.15239	101384274	cover	0.4511
rs4054727	CNTN4-AS1	3	0.152184	3058931	cover	0.4239
rs882691	PLA2G4F	15	0.152128	42140157	cover	0.2458
rs6866481	SLC36A3	5	0.151998	151303494	cover	0.4401
rs7729082	S100Z	5	0.151996	76846195	down	0.272
rs335954	ZNF622	5	0.151967	16390684	down	0.4157
rs5757912	IGLV9-49	22	0.151931	22339960	down	0.1058
rs1893054	GLB1L3	11	0.151895	134303852	cover	0.356
rs4915639	LINC00466	1	0.151862	63192466	cover	0.3125
rs11668432	ZNF567	19	0.151818	36695731	cover	NA
rs1433892	C15orf54	15	0.151781	38998151	down	0.103
rs2072346	ADCY9	16	0.15176	3977422	cover	0.4954
rs9447731	RNU6-84P	6	0.151446	76551879	down	0.2796
rs7576652	PARD3B	2	0.151402	205191776	cover	0.3213
rs11259005	FRMD4A	10	0.151311	14312961	cover	0.2151
rs73040992	RNA5SP125	3	0.151296	25048373	up	0.2819
rs2236917	EXO1	1	0.151273	241874439	cover	0.2057
rs2156643	GALR1	18	0.151212	77247724	down	0.3429
rs12281641	CRTAM	11	0.151191	122836364	down	0.0779
rs181724	RNU6-639P	20	0.151116	43802236	up	0.2853
rs2552140	CSMD1	8	0.151112	4078597	cover	0.1679
rs2305561	ST8SIA2	15	0.150887	92444708	cover	0.2238
rs17650310	METTL13	1	0.150873	171788064	cover	0.1785
rs62508784	PXDNL	8	0.150842	51193777	down	0.1236
rs1887257	NUS1P2	13	0.150705	23005881	up	0.253
rs2811250	MIR4424	1	0.150626	178688543	up	0.2817
rs10210269	MIR3681HG	2	0.150462	12003909	cover	0.1885
rs45583846	CHAMP1	13	0.150436	114321162	cover	0.0491
rs34004986	LINC00598	13	0.1504	40090439	cover	0.0793
rs4771007	WASF3	13	0.150265	26708632	up	0.2298
rs6440731	P2RY14	3	0.150224	151268152	cover	0.0964
rs877954	RXRA	9	0.150192	134434562	cover	0.4994
rs7645716	UQCRC2P1	3	0.150119	46295290	down	0.353
rs2304673	PER2	2	0.150085	238277281	cover	0.0891
rs17544148	FAR2	12	0.150045	28957736	down	0.1302
rs75189283	UNGP1	16	0.149958	51247314	down	0.0913
rs13019481	ANKRD44	2	0.149942	197043951	cover	0.3227
rs11033946	C11orf74	11	0.14988	37107400	up	0.1148
rs73216893	RPS3AP1	21	0.149864	20442513	up	0.101
rs7316350	NTAN1P3	12	0.149847	67396877	down	0.2582
rs9892314	C17orf112	17	0.149762	52865496	down	0.2578
rs10179725	TSN	2	0.149736	122649741	up	0.2618
rs1878717	ATP13A5	3	0.149734	193378277	cover	0.3189
rs16901642	PDZD2	5	0.149697	31866831	cover	0.1793
rs12472841	SCHLAP1	2	0.149656	180627113	down	0.3281
rs153169	ARHGAP26	5	0.149633	142897567	cover	0.3494
rs11794502	PPIAP33	9	0.149563	7642361	up	0.1603
rs6828553	KCTD8	4	0.149563	44147547	down	0.3011
rs703605	STAB2	12	0.149274	103601881	cover	0.1448
rs3773301	NUP210	3	0.149245	13337952	cover	0.2045
rs10910407	SLC35F3	1	0.149242	234284999	cover	0.3582
rs219593	RPS15AP34	16	0.149183	63341938	down	0.1669
rs17413714	LRRN2	1	0.149086	204664212	cover	0.2037
rs2013380	NAV2-AS4	11	0.149061	19514552	cover	0.1318
rs61584438	TKT	3	0.149031	53210967	down	0.1394
rs590284	LINC01491	15	0.149004	47912732	up	0.1234
rs11586797	SLC35F3	1	0.148847	234285041	cover	0.2049
rs6552721	STOX2	4	0.14883	183929741	cover	0.2502
rs2736923	HTRA1	10	0.148774	122499546	cover	0.2658
rs6981365	MTSS1	8	0.148489	124633841	cover	0.3568
rs7861010	BNC2	9	0.148412	16804084	cover	0.4465
rs280308	TFAP2D	6	0.148409	50641761	down	0.0893
rs1775246	APBB1IP	10	0.148368	26492459	cover	0.1532
rs34497973	RN7SKP102	2	0.148249	123014055	down	0.1248
rs13382769	TLK1	2	0.148244	171273151	up	0.1605
rs11139863	RASEF	9	0.148243	82896589	down	0.1737
rs1537582	SIPA1L2	1	0.148182	232622133	up	0.2452
rs73231996	LINC00111	21	0.148117	41635005	down	0.0539
rs78356998	RNA5SP52	1	0.148081	87511965	up	0.0956
rs4985681	WSCD1	17	0.147933	5750424	down	0.2714
rs41280827	TMEM184B	22	0.147855	38247311	cover	0.1208
rs1864777	CBLN2	18	0.147842	72477119	down	0.266
rs3007756	FAM45BP	X	0.147708	130546248	up	0.186
rs10507048	VEZT	12	0.147667	95223982	cover	0.1631
rs2304545	PIKFYVE	2	0.147645	208347983	cover	0.2839
rs9588217	CARS2	13	0.147561	110648596	cover	0.1733
rs6854151	SEC24B-AS1	4	0.147546	109378287	cover	0.1735
rs1536889	FRMD3	9	0.147465	83346845	cover	0.2448
rs57613642	TAS2R2P	7	0.147453	12503334	up	0.1132
rs9587491	LIG4	13	0.147445	108037778	down	0.1156
rs4797344	RPS4XP19	18	0.147428	8985536	down	0.1853
rs10158913	RPSAP20	1	0.14739	56185733	down	0.1404
rs17080176	UST	6	0.14733	148935333	cover	0.121
rs12543745	TRHR	8	0.147307	108954127	down	0.1605
rs3014988	HMGB1P18	1	0.147304	80240892	down	0.2131
rs1382167	ZNF385D	3	0.14697	21595051	cover	0.2524
rs4752194	CACUL1	10	0.146718	118735652	cover	0.225
rs1410700	ADGRB3	6	0.146555	69366841	cover	0.1835
rs10254554	INMT-FAM188B	7	0.146547	30783185	cover	0.1154
rs34375055	DKK3	11	0.146516	11981546	cover	0.1148
rs646357	EXOC6B	2	0.146501	72475586	cover	0.0933
rs73568320	TCEB1P3	10	0.146444	10149746	down	0.3225
rs581858	NTM	11	0.146401	131895631	cover	0.25
rs11188334	SORBS1	10	0.146216	95494837	cover	0.1941
rs2936725	BOC	3	0.146136	113269664	cover	0.3504
rs75011914	PDZRN3-AS1	3	0.146127	73732608	up	0.113
rs7444620	LSM1P2	5	0.146024	164057941	up	0.3496
rs62488303	PPP1R3A	7	0.146018	113762297	down	0.0679
rs1419268	RNU1-65P	10	0.145989	83965549	down	0.1843
rs2385848	MIR4268	2	0.145898	220014200	up	0.1382
rs56365843	LINC00856	10	0.145771	78165862	down	0.1156
rs62151121	NIFK-AS1	2	0.145727	121713124	cover	0.0445
rs7620740	HES1	3	0.145627	194092894	down	0.2532
rs17183642	BATF	14	0.145611	75505512	down	0.0421
rs4841239	TNKS	8	0.145589	9835315	up	0.377
rs13271560	SGCZ	8	0.145558	14540454	cover	0.3219
rs72874166	MTRNR2L9	6	0.145549	61255934	down	0.0495
rs6603149	FBN3	19	0.145529	8148347	cover	0.4097
rs11581692	KIAA0040	1	0.145463	175218893	up	0.2021
rs6808932	SIDT1	3	0.145451	113590302	cover	0.4764
rs893494	RPSAP49	9	0.14545	88260964	down	0.2147
rs3012686	RFX3	9	0.145439	3282323	cover	0.2502
rs61938885	SYT1	12	0.145424	78561102	down	0.1885
rs12833271	ANO4	12	0.145364	101045561	cover	0.1863
rs10950503	MAD1L1	7	0.145334	1999959	cover	0.4533
rs9465383	RNA5SP205	6	0.145298	19418773	down	0.2015
rs571278	WDR72	15	0.145145	53256278	down	0.2226
rs7749518	LY86-AS1	6	0.145122	6432731	cover	0.2208
rs936443	PWRN4	15	0.145	24006005	up	0.4519
rs59554542	TRAPPC5	19	0.144895	7685890	cover	0.3417
rs7967509	FRS2	12	0.144567	69461770	down	0.0517
rs1999184	RALGPS2	1	0.144537	178704508	down	0.1114
rs10508211	ADARB2	10	0.144529	1520940	cover	0.2432
rs75764141	POLD2P1	5	0.144528	93117073	down	NA
rs3928345	KAZN	1	0.144421	14361714	cover	0.1677
rs2731630	RNU1-146P	12	0.1444	19784564	up	0.1717
rs7950505	NAV2	11	0.144391	19544696	cover	0.3101
rs10883094	HPS1	10	0.144286	98428349	cover	0.3057
rs2255981	LINC01170	5	0.144281	123911893	down	0.3255
rs2593321	ZNF385D	3	0.144196	22080904	cover	0.2458
rs939853	MIR920	12	0.14416	24240409	up	0.145
rs13253087	RNA5SP261	8	0.144106	31465322	down	0.0591
rs9289570	FOXL2NB	3	0.144095	138964804	up	0.0673
rs2011744	CEMIP	15	0.144033	80840425	cover	0.2376
rs1956226	AKAP6	14	0.144025	32543713	cover	0.2362
rs3117280	ANKRD30BP1	21	0.143962	13401776	cover	0.1442
rs556925	AADACL2-AS1	3	0.143904	152085517	up	0.1314
rs62521625	TRIB1	8	0.143874	125666011	up	0.1789
rs7824213	ZNF252P	8	0.143862	144967368	down	0.2815
rs11854349	ATP10A	15	0.143793	25884102	up	0.0919
rs11916399	RN7SKP298	3	0.14365	166623829	down	0.0871
rs247808	ATP2C2	16	0.143636	84416618	cover	0.24
rs73398593	BTBD11	12	0.143616	107313285	down	0.2304
rs9879481	LARP7P4	3	0.14361	145003066	down	0.359
rs67715298	PTN	7	0.143521	137360019	up	0.0901
rs732150	ITPR2	12	0.143472	26706281	cover	0.1088
rs189727	BMP6	6	0.14347	7775784	cover	0.2626
rs17636525	LINC01197	15	0.14345	95272259	cover	0.0651
rs209761	NDP	X	0.143434	43937354	down	0.0495
rs7323418	GPC6	13	0.143391	94267584	cover	0.2712
rs12755468	PATJ	1	0.143358	61822639	cover	0.1388
rs11608423	SYT1	12	0.143295	78627772	down	0.2013
rs165108	RNA5SP461	18	0.143201	77683735	down	0.2252
rs12428337	FTH1P7	13	0.143101	22601154	down	0.3616
rs189641	YWHAZP2	2	0.143088	126381013	down	0.2955
rs4537053	YTHDC2	5	0.143084	113828331	up	0.3299
rs1738845	NGF	1	0.143077	115238858	down	0.3674
rs10497409	GPR155	2	0.143026	174496073	up	0.3454
rs28555372	PFDN4	20	0.142768	54289047	up	0.2133
rs35083042	ALDH1A2	15	0.142756	58465170	cover	0.1548
rs4580	DHRS3	1	0.142756	12568159	cover	0.3043
rs4713857	ADTRP	6	0.14275	11761226	cover	0.253
rs11021994	MIR4299	11	0.142747	11689856	up	0.3321
rs924365	LMCD1-AS1	3	0.142663	8383669	cover	0.2853
rs2218053	FAM19A1	3	0.142632	68148624	cover	0.0685
rs10012112	PCDH10	4	0.142618	133483014	up	0.3251
rs55906926	SLC9A9	3	0.142605	143441031	cover	0.0931
rs11041820	LMO1	11	0.142598	8229891	cover	0.1284
rs12405141	PTGS2	1	0.142565	186654338	down	0.115
rs12912192	SPPL2A	15	0.142549	50764984	cover	0.1238
rs12049351	TAF5L	1	0.142458	229582254	down	0.2346
rs6677529	NOS1AP	1	0.142401	162293964	cover	0.3263
rs9344033	RPSAP72	6	0.142364	80718210	up	0.0994
rs9943612	THAP12P4	11	0.142216	23549696	up	0.25
rs11634902	ALDH1A2	15	0.142124	58476623	cover	0.0931
rs1353739	RNA5SP272	8	0.14211	88761422	up	0.2736
rs13151073	GPAT3	4	0.142083	83648126	up	0.2346
rs3973896	CALN1	7	0.142062	71963975	cover	0.225
rs11714424	MB21D2	3	0.14197	192893244	cover	0.2408
rs324495	PTPRD	9	0.14196	9029463	cover	0.4874
rs12984348	GALP	19	0.141737	56175024	down	0.1288
rs1962440	C2orf91	2	0.141713	41910349	down	0.1793
rs41500245	DPP6	7	0.141684	154313494	cover	0.1569
rs382043	CACNA2D3	3	0.141627	55233883	up	0.2923
rs17086820	EIF4A1P7	13	0.141626	28567765	down	0.2202
rs12105729	RNU6ATAC37P	2	0.141525	7474132	down	0.3596
rs28665389	TMEM200C	18	0.14139	5900296	up	0.39
rs11019630	TUBB4BP4	11	0.141318	91768879	down	0.1805
rs2711943	KLHL5	4	0.141306	39060816	cover	0.2324
rs1125880	PYDC2	3	0.141259	191463854	up	0.1567
rs10513482	PLCH1	3	0.141243	155661008	cover	0.1142
rs10506992	CCER1	12	0.141228	90644557	down	0.1665
rs17061517	FHIT	3	0.141199	59939117	cover	0.2117
rs2585915	PCDH7	4	0.14118	33300954	up	0.3872
rs35361049	IQSEC1	3	0.141125	13139887	up	0.1122
rs10044684	ZBED3-AS1	5	0.141078	77159628	cover	0.3666
rs11958129	FER	5	0.14106	109007737	cover	0.1508
rs12282543	BRSK2	11	0.140978	1446187	cover	0.1801
rs4490807	HIGD1AP18	8	0.140977	77290602	up	0.2059
rs12679887	TRMT12	8	0.140888	124435687	down	0.4507
rs10799635	LINC01141	1	0.140853	20442905	up	0.3271
rs9961332	CDH2	18	0.140838	27964063	cover	0.258
rs7076515	GAPDHP28	10	0.140705	91675128	up	0.3736
rs61877312	SLC5A12	11	0.14069	26684016	cover	0.0415
rs1980236	HELLPAR	12	0.140689	102374114	cover	0.4347
rs11122534	COG2	1	0.140663	230552720	down	0.1623
rs72698146	LINC01550	14	0.140552	97516059	down	0.2027
rs9989899	SP140	2	0.140552	230249416	cover	0.1198
rs1898227	UBE2FP2	16	0.14053	63248176	up	0.2572
rs11620388	PDX1	13	0.140521	27927461	up	0.0567
rs34535446	FEZ2	2	0.140398	36633006	cover	0.361
rs28947203	IL36G	2	0.14038	112977128	cover	0.1322
rs6123777	ANKRD60	20	0.140352	58210333	down	0.1236
rs281487	PRKCE	2	0.140281	46197221	up	0.1368
rs9555777	ARHGEF7	13	0.140169	111179487	cover	0.2782
rs6798458	OSBPL10	3	0.140166	31789617	cover	0.398
rs62466188	AKR1B1	7	0.140077	134437735	down	0.1957
rs324688	USO1	4	0.139878	75808908	cover	0.3474
rs10822265	DBF4P1	10	0.139787	63995621	down	0.4028
rs12402579	SAMD13	1	0.13962	84279720	down	0.0978
rs2290131	PCCB	3	0.139598	136261831	cover	0.2798
rs4680679	MTND4P17	3	0.139595	166158300	down	0.1444
rs7245009	DOK6	18	0.13959	69783604	cover	0.2177
rs17478750	ITPR2	12	0.139566	26680564	cover	0.0958
rs75257601	OSBPL5	11	0.1395	3091252	cover	0.1689
rs2072197	PES1	22	0.139495	30587722	cover	0.2049
rs11686101	CPS1	2	0.139478	210651901	cover	0.1352
rs10482616	NR3C1	5	0.139434	143402002	cover	0.1933
rs6640047	VCX2	X	0.139341	8298227	up	0.2313
rs4682856	HIGD1A	3	0.139259	42793445	cover	0.1843
rs17199152	IRX3	16	0.13921	54427873	up	0.141
rs4679316	CHCHD6	3	0.139167	126966157	up	0.3982
rs17323102	FAM83A	8	0.139155	123167061	down	0.0925
rs2823233	CYCSP42	21	0.139091	15319607	down	0.4491
rs4957982	NREP	5	0.139008	111821537	cover	0.0887
rs9383642	RGS17	6	0.138974	153053314	cover	0.108
rs9852002	MAP3K13	3	0.13897	185313199	cover	0.3812
rs11927424	NDUFA5P5	3	0.138968	88708681	up	0.387
rs2718429	ZBTB20	3	0.138945	114505626	cover	0.1374
rs1798232	PRKCI	3	0.138844	170239568	cover	0.1464
rs4953706	RNU6-242P	2	0.138826	43002769	down	0.2025
rs10851760	LINC01169	15	0.138821	66579502	down	0.4305
rs11225211	BIRC3	11	0.138816	102334727	cover	0.0942
rs6887529	TMEM232	5	0.138809	110208499	down	0.4563
rs12642873	GABRB1	4	0.138787	47370122	cover	0.3884
rs4758519	OSBPL5	11	0.138756	3094843	cover	0.2236
rs2043128	RNU6-169P	2	0.13875	195008680	down	0.498
rs4941086	ATP8B1	18	0.138677	57781150	cover	0.3117
rs3824789	SLIT1	10	0.138621	97040342	cover	0.3287
rs12568353	KISS1	1	0.138604	204195563	cover	0.2141
rs764625	RGS6	14	0.138545	71993801	cover	0.1138
rs12622986	CYS1	2	0.138532	10078819	cover	0.2079
rs6520600	RPS11P7	X	0.138504	39931069	up	0.1743
rs7823749	PAG1	8	0.138488	81135593	up	0.1066
rs11043436	TIMM17BP1	12	0.138474	17398883	down	0.0968
rs17606778	CACNA2D2	3	0.138362	50403121	cover	0.0641
rs11165062	ABCA4	1	0.138362	94012078	cover	0.146
rs56080516	PRKCA	17	0.138296	66822295	up	0.141
rs72616116	C4orf50	4	0.138262	6012625	cover	0.3437
rs4564441	LIG4	13	0.138135	108087496	down	0.2614
rs67808439	TBX3	12	0.138124	115053297	up	0.1382
rs3912628	RNU1-76P	5	0.138042	8205244	up	0.1833
rs7914872	SLIT1	10	0.137998	97057930	cover	0.2356
rs1342384	C1orf168	1	0.137911	56780004	cover	0.2256
rs5986928	PLXNB3	X	0.137888	153754793	down	0.4935
rs4515309	RNU6-381P	5	0.137848	44002068	down	0.0873
rs7581254	AHCYP3	2	0.137802	104173745	down	0.4016
rs12453770	RAB11FIP4	17	0.137694	31470193	cover	0.2484
rs7330549	RNA5SP38	13	0.137674	106245561	up	0.2911
rs13238909	MTATP6P21	7	0.13766	67611386	down	0.0881
rs1829524	WDPCP	2	0.13757	63180758	cover	0.4083
rs66871648	TMEM209	7	0.137525	130151698	down	0.3121
rs1124441	ZMIZ1	10	0.137493	79092174	cover	0.1951
rs10090464	HIGD1AP18	8	0.137466	77428177	up	0.3183
rs797168	YBX3	12	0.137431	10729750	up	0.4046
rs62094884	RSL24D1P11	18	0.137429	57838150	down	0.2895
rs2660648	ATP5G2P1	1	0.137408	209276094	up	0.395
rs72729811	MTCO1P49	8	0.137406	134011284	up	0.1022
rs1347316	KRT19P2	12	0.137351	94814234	down	0.4271
rs672783	RNA5SP461	18	0.137336	77659334	down	0.3696
rs11537650	SPICE1	3	0.137315	113503189	cover	0.2442
rs10952327	RNU6-604P	7	0.137301	151896116	down	0.102
rs13058869	SGO1-AS1	3	0.137299	21177611	up	0.1384
rs12457616	RN7SL401P	18	0.137253	73817926	up	0.4483
rs215702	PDE1C	7	0.137206	32360046	up	0.476
rs12670137	INMT-FAM188B	7	0.137178	30770648	cover	0.3023
rs34956519	RSL24D1P4	1	0.137127	242777049	up	0.1254
rs142169094	AR	X	0.137114	67335270	down	0.0572
rs12477972	NYAP2	2	0.137109	225618156	cover	0.146
rs7736323	ADAMTS2	5	0.137019	179146563	cover	0.1643
rs2807742	WAC-AS1	10	0.137001	28492438	down	0.1699
rs10929064	SH3BP4	2	0.136925	234837641	down	0.3205
rs17099118	TTLL7	1	0.136913	84011629	up	0.1963
rs4722657	HOXA-AS2	7	0.136865	27118137	cover	0.2222
rs200629581	RNA5-8SP7	20	0.136853	5334411	down	NA
rs2970809	FGF6	12	0.136836	4455447	up	0.359
rs12472428	MIR3681HG	2	0.136827	12314863	cover	0.015
rs2239994	SV2B	15	0.136798	91265498	cover	0.156
rs4812776	TOX2	20	0.136773	43987531	cover	0.2047
rs62559022	CNTLN	9	0.136737	17398058	cover	0.1082
rs760655	MATN1	1	0.136703	30336500	down	0.3838
rs7077070	ENTPD7	10	0.136669	99692220	cover	0.4111
rs2744601	ALDH5A1	6	0.136658	24533277	cover	0.0986
rs10444039	RAB11FIP2	10	0.136655	117806027	down	0.1528
rs4661025	ETV3	1	0.13658	157324719	up	0.0875
rs17535600	TRPM3	9	0.136476	70515613	down	0.112
rs2820406	MIR1202	6	0.136468	156219283	up	0.4255
rs4346241	MYH10	17	0.136448	8677291	up	0.0381
rs1204660	UQCC1	20	0.136354	35405288	cover	0.0579
rs13251739	CSMD1	8	0.136352	4446140	cover	0.1266
rs9565396	RNF219-AS1	13	0.136284	78236925	cover	0.1927
rs12214839	FUT9	6	0.136275	96073825	cover	0.2402
rs10738695	IZUMO3	9	0.136204	24722064	up	0.1731
rs2788191	RRP15	1	0.136111	218272320	down	0.1124
rs8027013	MCTP2	15	0.136083	94275510	cover	0.2965
rs9661547	RN7SL299P	1	0.136068	232282168	up	0.2688
rs10184017	LINC01250	2	0.136017	2675709	down	0.3315
rs2977330	HNF4G	8	0.135996	75782427	up	0.1308
rs35316207	PACRG	6	0.135993	163186806	cover	0.2129
rs2887246	LYZL1	10	0.13597	29237356	down	0.1905
rs668149	COL4A1	13	0.135937	110269648	cover	0.1168
rs68125028	RPL31P9	18	0.135933	67287073	up	0.3023
rs10464890	PAG1	8	0.135873	81130492	up	0.1052
rs9302558	RPS15AP34	16	0.135801	64137180	up	0.1763
rs2272467	C2orf70	2	0.135766	26579524	cover	0.3618
rs1475835	LINC01548	21	0.135732	33185797	up	0.1695
rs1390088	RNU6-774P	4	0.135612	84328334	up	0.1957
rs3762681	CD47	3	0.135561	108092940	up	0.1492
rs9362825	MIR4643	6	0.135548	91095995	down	0.4892
rs17829890	NTRK3	15	0.13537	88131284	cover	0.1384
rs11695782	AFF3	2	0.135296	100061736	cover	0.1434
rs11747966	SSBP2	5	0.135289	81771848	up	0.1544
rs10260580	SPAM1	7	0.135197	123979701	up	0.1619
rs35179450	MIR548AG1	4	0.135125	60499768	down	0.2885
rs6001574	VPREB1	22	0.135088	22246855	up	0.2015
rs12677774	TRMT12	8	0.135043	124435862	down	0.2965
rs569688	SLC2A13P1	8	0.134964	60049262	down	0.241
rs57187063	GALNT14	2	0.134894	31057520	cover	0.4048
rs16895695	HAS2	8	0.134825	121583224	down	0.3175
rs17360017	WNT4	1	0.134797	22168722	up	0.2562
rs4445885	CDH13	16	0.134773	83216871	cover	0.2282
rs11813961	SNRPEP8	10	0.134765	53085510	up	0.1829
rs1812254	MAP3K7	6	0.134694	90653756	up	0.3732
rs76719243	RNU6-804P	5	0.134678	86868113	up	0.0697
rs79219026	LINC01515	10	0.134661	65693347	cover	0.0399
rs393081	PLCH1	3	0.134636	155694879	cover	0.4812
rs200750619	RTKN2	10	0.134631	62218616	cover	NA
rs4493039	PRDM7	16	0.134605	90063562	cover	0.3063
rs6876904	SLC36A3	5	0.134594	151297685	cover	0.4485
rs2190998	PDE1C	7	0.134593	32163835	cover	0.1544
rs41487150	ARID1B	6	0.134592	156976825	cover	0.1414
rs74677442	EFCAB5	17	0.134543	29967262	cover	0.0304
rs6429284	OPN3	1	0.134523	241657879	cover	0.2682
rs28704071	THSD4	15	0.134495	71215013	cover	0.1292
rs2431041	CGNL1	15	0.13442	57352890	down	0.231
rs1543122	CCSER1	4	0.134409	90653225	cover	0.2646
rs9550218	ATP11A	13	0.13438	112809302	cover	0.2041
rs11652652	LINC00469	17	0.134371	73720375	down	0.2015
rs1324882	HSP90AB7P	10	0.134345	9562967	down	0.3682
rs2116581	RTKN2	10	0.13423	62254336	cover	0.2588
rs11753885	PNLDC1	6	0.134229	159822849	up	0.0747
rs7219975	C17orf102	17	0.134224	34529314	down	0.1723
rs56396334	ZNF496	1	0.134205	247305394	cover	0.2696
rs4662618	ISCA1P6	2	0.134181	128843690	up	0.0525
rs28865092	ALDH7A1	5	0.13417	126562531	cover	0.2003
rs6123373	PFDN4	20	0.134074	54284876	up	0.2654
rs6580981	COPZ1	12	0.13406	54329244	cover	0.2935
rs4868388	SLIT3	5	0.134021	169215560	cover	0.2788
rs11876371	CTDP1	18	0.134016	79778636	up	0.2432
rs4337865	RN7SKP60	5	0.133962	165533798	down	0.25
rs2404849	RN7SKP49	1	0.133951	224085090	down	0.1755
rs7306927	TIGAR	12	0.13394	4308667	cover	0.1599
rs2526735	TMEM132B	12	0.133936	125517756	cover	0.4621
rs202391	SLC13A3	20	0.133877	46566265	cover	0.1971
rs10984796	LINC01613	9	0.133865	120013093	up	0.1799
rs11043457	TIMM17BP1	12	0.133835	17434649	up	0.139
rs17446243	LINC00598	13	0.133799	40174794	cover	0.1164
rs72888352	MEI4	6	0.133759	78153852	up	0.0527
rs162555	CYP1B1	2	0.133743	38080367	cover	0.1216
rs7972350	KRT19P2	12	0.133663	94766829	down	0.2855
rs73235142	BOC	3	0.133656	113247664	cover	0.3239
rs11776373	RN7SKP159	8	0.133654	5923169	up	0.2099
rs1879387	CADM4	19	0.133628	43623109	cover	0.0917
rs10159966	AKR1C7P	10	0.133579	5323813	up	0.3163
rs10170042	PLCL1	2	0.133569	198210080	cover	0.4417
rs17263098	CASC15	6	0.133402	22208279	cover	0.0998
rs9862186	LTF	3	0.133321	46462736	cover	0.3862
rs693249	NTM	11	0.133316	131877289	cover	0.2714
rs2338970	C17orf102	17	0.133237	34527764	down	0.2522
rs74931849	ARL2BPP5	5	0.133131	162894643	up	0.127
rs11252277	MIR6078	10	0.133084	4023512	up	0.0855
rs9590822	SERP2	13	0.13308	44338269	down	0.1358
rs55975161	DSCAML1	11	0.133074	117513001	cover	0.2406
rs11198204	RAB11FIP2	10	0.133066	117955905	down	0.1817
rs1507341	ATP5G2P1	1	0.133054	209299505	up	0.2977
rs444694	LYPD5	19	0.133008	43804924	cover	0.3151
rs10816892	PALM2	9	0.13299	109833677	cover	0.1532
rs11204596	OR2M2	1	0.132828	248179387	down	0.4696
rs17533023	SYT6	1	0.132797	114089449	cover	0.1148
rs73264644	FRMD1	6	0.132753	168100952	up	0.1412
rs882114	DOK6	18	0.132749	69799645	cover	0.1991
rs13217038	PACRG	6	0.132684	163188661	cover	0.0968
rs11778382	AP3M2	8	0.132639	42155777	cover	0.1014
rs7812568	IDO1	8	0.132626	39893887	down	0.2318
rs2632540	CNTLN	9	0.132607	17116519	down	0.1693
rs76296180	RNU6-996P	9	0.1326	107577503	down	0.0381
rs4845604	RORC	1	0.132565	151829204	cover	0.149
rs12822322	CCER1	12	0.132544	90628422	down	0.1274
rs2914559	INSR	19	0.132512	7103531	down	0.1647
rs700015	USH2A	1	0.132505	216223422	cover	0.3315
rs7950499	PKNOX2	11	0.132502	125383861	cover	0.3482
rs2983533	PDE10A	6	0.132481	165661272	cover	0.226
rs35379354	PTPRD	9	0.132396	8541698	cover	0.1871
rs6541038	DHRS3	1	0.132363	12566181	down	0.2995
rs73200636	ZNF804B	7	0.132331	88830890	cover	0.136
rs1525975	SRRM4	12	0.132291	118918578	down	0.2738
rs7735363	KCNIP1	5	0.132269	170501770	cover	0.1074
rs9849153	TRMT112P5	3	0.132258	139872083	up	0.2019
rs2328530	CDKAL1	6	0.13217	20643496	cover	0.1587
rs2304240	ICAM3	19	0.132115	10338716	cover	0.1717
rs12408989	RPS26P13	1	0.132034	208834433	up	0.2067
rs11228346	CPT1A	11	0.131989	68774072	cover	0.0475
rs34885968	LINC00520	14	0.131954	55815010	up	0.0573
rs2074314	KCNJ11	11	0.131952	17390274	up	0.2614
rs6052937	SLC23A2	20	0.131919	4854692	cover	0.363
rs617066	GCLC	6	0.131863	53519120	cover	0.1516
rs1449050	OR2AL1P	11	0.131779	105268088	up	0.3267
rs1274391	RN7SKP143	10	0.131734	90426486	up	0.4381
rs36018078	KCTD1	18	0.131677	26481866	cover	0.1214
rs73140524	SYT1	12	0.131675	78545285	down	0.0286
rs17499486	NPAS3	14	0.131607	33521619	cover	0.2065
rs6784586	THRAP3P1	3	0.131588	31461540	up	0.2402
rs1440261	RNU6-144P	8	0.13143	136510649	down	0.3726
rs1450644	CACNA2D3	3	0.131421	55172740	up	0.1158
rs4770505	MIPEP	13	0.131415	23852155	cover	0.3121
rs2361302	THRB	3	0.131378	24263959	cover	0.2668
rs11664471	DSC1	18	0.131345	31183908	up	0.4906
rs1776325	HMGB1P18	1	0.131333	80237621	down	0.3538
rs3094474	KCTD5	16	0.131211	2698062	cover	0.1907
rs12823068	UBA52P7	12	0.131207	115462889	down	0.0639
rs17133974	AKR1C3	10	0.131199	5033174	down	0.1248
rs11708046	EPHB1	3	0.131154	135129333	cover	0.139
rs72783275	RNU6-961P	2	0.131129	20187200	up	0.0679
rs37248	F2R	5	0.131034	76721121	cover	0.3522
rs6492865	C15orf54	15	0.131008	39234482	down	0.2358
rs7861242	SLC28A3	9	0.130776	84300627	cover	0.1959
rs9674313	PLCG2	16	0.130775	81882183	cover	0.3331
rs10823406	NEUROG3	10	0.130734	69552267	down	0.147
rs6480495	UNC5B	10	0.130731	71137494	down	0.0775
rs3758345	SARDH	9	0.130684	133742339	up	0.1719
rs9603592	COG6	13	0.13067	39668861	cover	0.227
rs67495151	PLS1	3	0.130648	142706183	cover	0.2366
rs10866471	FAM173B	5	0.13058	10219056	down	0.3081
rs4749972	SFTA1P	10	0.13057	10610702	down	0.3073
rs1410360	OFCC1	6	0.130557	9765005	cover	0.1376
rs2107110	RPH3A	12	0.130537	112659854	cover	0.4365
rs17567802	FGF18	5	0.130517	171545889	up	NA
rs7408483	GDF1	19	0.130513	18888035	cover	0.2284
rs2131190	GABRA3	X	0.130488	152245827	cover	0.1499
rs12262912	KIAA1217	10	0.130392	24061648	cover	0.3143
rs11993495	RN7SKP159	8	0.130389	5968304	up	0.1917
rs4809987	KIAA1755	20	0.130287	38195264	down	0.2366
rs215634	PDE1C	7	0.130232	32329536	up	0.4165
rs3982453	YWHAZP5	10	0.130228	105753215	up	0.1837
rs6773586	CCR8	3	0.130225	39309966	down	0.1621
rs4766976	CABP1	12	0.130212	120631477	down	0.2522
rs7637618	SPICE1	3	0.130178	113457275	cover	0.3279
rs3776369	ARHGAP26	5	0.130165	143003544	cover	0.4531
rs112479767	STARD8	X	0.129973	68671651	cover	0.0342
rs1763281	LRFN5	14	0.129891	42022155	up	0.2059
rs3750604	HPS1	10	0.12989	98415824	down	0.2512
rs2417417	LINC01492	9	0.129861	103148476	cover	0.3195
rs11673716	RPL23AP29	2	0.129794	153416961	up	0.3181
rs10521213	HS3ST3A1	17	0.129782	13266541	down	0.1623
rs4455399	HTRA3	4	0.12977	8266170	down	0.3375
rs4334268	PPCDC	15	0.129737	75114957	cover	0.2508
rs3011197	RNU6-753P	1	0.129679	38613374	up	0.1633
rs57090472	NLRP13	19	0.129658	55891156	down	0.1232
rs9947576	CDH2	18	0.129611	27979778	cover	0.2416
rs7758851	CDKAL1	6	0.129609	20541990	cover	0.1967
rs17595537	LDHBP3	5	0.129598	92701209	down	0.0527
rs9397581	RGS17	6	0.12949	153062455	cover	0.273
rs7942007	PAX6	11	0.129366	31813870	cover	0.2137
rs59273613	POLD2P1	5	0.129308	93125332	down	0.2979
rs2728011	CNTN4	3	0.1293	2561833	cover	0.1663
rs290740	DCDC1	11	0.12928	30992197	cover	0.1198
rs17367139	RN7SKP159	8	0.129265	6036350	up	0.2524
rs2300984	COX15	10	0.129107	99717100	cover	0.4052
rs446086	TGFA	2	0.12905	70528925	cover	0.2492
rs73807332	PROP1	5	0.129018	178001026	up	0.2043
rs2496642	LINC01276	6	0.128969	41511786	cover	0.1168
rs11792612	CNTLN	9	0.128813	17442002	cover	0.1126
rs7822138	RNU1-35P	8	0.128741	136330904	up	0.2662
rs836680	B3GALT1	2	0.12873	167800136	down	0.3001
rs6758080	PDE1A	2	0.128722	182577716	up	0.1358
rs42466	ARHGAP26	5	0.128687	142934665	cover	0.2983
rs34840766	SORCS2	4	0.128663	7402621	cover	0.0907
rs6963798	CHN2	7	0.128655	29431753	cover	0.116
rs4926623	CYB5RL	1	0.128631	54199248	cover	0.3678
rs17639473	RPL18P13	16	0.128623	76219152	down	0.0887
rs2971581	HELLPAR	12	0.128602	102320120	cover	0.1623
rs11765779	POU6F2	7	0.128531	39067626	cover	0.1378
rs10149877	FLRT2	14	0.128522	86005451	up	0.1917
rs1018041	COL4A1	13	0.128517	110291008	cover	0.2376
rs1156513	ERC2	3	0.12851	55895820	cover	0.1609
rs12877320	ATP8A2	13	0.128507	25905839	cover	0.107
rs59882444	LINC01197	15	0.128364	95076301	down	NA
rs474488	SIDT2	11	0.128316	117198261	up	0.3708
rs10966479	RMRPP5	9	0.128288	24805662	down	0.4175
rs10980082	PALM2	9	0.128269	109844375	cover	0.1919
rs17410838	LINC00211	2	0.12814	37829732	cover	0.1939
rs34940894	CCDC141	2	0.128045	178891210	cover	0.0927
rs13003442	MIR3681HG	2	0.128007	12450116	cover	0.2069
rs11611700	FZD10	12	0.127991	130182903	up	0.0373
rs201864441	CUX2	12	0.127968	111161398	cover	NA
rs11636073	SLC12A1	15	0.127967	48246829	cover	0.4696
rs701801	HPS1	10	0.127958	98417112	cover	0.4615
rs61946393	MIPEP	13	0.127955	23726555	down	0.1805
rs2809817	GPR88	1	0.127944	100541480	cover	0.1571
rs2208006	ZFP64	20	0.127934	52090454	cover	0.2003
rs12988883	KLHL29	2	0.127931	23127420	down	0.2672
rs4898439	PLXNB3	X	0.127844	153762178	down	0.4472
rs9503146	GMDS-AS1	6	0.127731	2346035	cover	0.2512
rs2487773	HTR7	10	0.127709	90468753	down	0.4836
rs2995195	ARL2BPP7	9	0.127687	102019814	down	0.4109
rs2991771	GRK5	10	0.12765	119476177	up	0.246
rs4680704	RBMS3	3	0.12748	28680339	cover	0.3383
rs10011598	PCDH7	4	0.127417	31226894	up	0.2306
rs56400385	TMEM255A	X	0.12741	120289632	cover	0.2826
rs356295	HNRNPA1P64	1	0.127408	80527683	up	0.4285
rs12190630	MTCYBP36	6	0.127378	93936870	down	0.0727
rs73314563	PPM1H	12	0.127373	62765840	cover	0.1829
rs4262008	USO1	4	0.127367	75737153	cover	0.348
rs9918187	RIOK2	5	0.127282	97195980	up	0.3331
rs1491722	FAM19A1	3	0.127122	68236873	cover	0.3319
rs3815615	CDH15	16	0.127115	89193585	cover	0.4998
rs12185485	MAG	19	0.127049	35308603	cover	0.1587
rs1925	TOP3A	17	0.127023	18274401	cover	0.2141
rs2133277	PWRN2	15	0.127012	24281100	up	0.1975
rs4317547	TRAPPC9	8	0.127005	140274999	cover	0.3714
rs151401	SLC39A8	4	0.12694	102268971	cover	0.1394
rs12555958	ZXDB	X	0.12691	57620205	up	0.0599
rs55859911	POPDC2	3	0.126873	119639302	cover	0.0507
rs11864428	APOOP5	16	0.126775	59880446	up	0.2478
rs7005359	LPL	8	0.126743	20013182	up	0.2977
rs6471936	CLVS1	8	0.126678	61187283	cover	0.4429
rs4697003	ADGRA3	4	0.126671	22239300	down	0.2552
rs2598304	RP9P	7	0.126597	32942415	cover	0.4587
rs59335168	SH3BP5	3	0.12656	15344034	up	0.4177
rs12907367	AP4E1	15	0.126473	50973789	cover	0.1262
rs13328108	RNU6-168P	5	0.126471	163712579	down	0.095
rs68097758	DEPTOR	8	0.126455	119948271	cover	0.24
rs17708295	RNU6-660P	5	0.126426	16969331	up	0.1298
rs12056766	NRG1	8	0.126381	31656371	cover	0.2825
rs1045476	ADCY9	16	0.126248	3965312	cover	0.4445
rs67732645	CDH11	16	0.126213	64428016	down	0.1504
rs1167448	CRIM1	2	0.126191	36146281	down	0.4173
rs6727356	BCL2L11	2	0.126136	111155152	cover	0.3514
rs390406	CLC	19	0.126122	39738331	up	0.1697
rs3739490	CNTLN	9	0.126087	17298549	cover	0.2404
rs201471451	CD3E	11	0.126011	118321185	up	NA
rs73041155	DAZL	3	0.126007	16650995	cover	0.1386
rs7797146	THSD7A	7	0.12599	11347603	down	0.3039
rs296854	RCL1	9	0.125948	4786985	down	0.1444
rs944191	PEX14	1	0.125937	10547394	cover	0.247
rs59458922	RASA4DP	7	0.12593	102694874	up	0.1184
rs10842753	ITPR2	12	0.125916	26544478	cover	0.3738
rs59576102	ERC2	3	0.125907	56026481	cover	0.1757
rs2890988	ZDHHC21	9	0.125757	14689596	cover	0.3125
rs12926742	RPS15AP34	16	0.125721	63292614	down	0.2023
rs17073993	RPL23AP54	8	0.125654	5554190	up	0.2127
rs34518	CCT7P2	5	0.125641	92986720	up	0.3221
rs13204965	RPS4XP9	6	0.125584	126845927	up	0.1214
rs7298561	APAF1	12	0.12553	98677065	cover	0.2254
rs1535691	GPC6	13	0.125508	94370030	cover	0.3536
rs9858837	TPRG1	3	0.125447	189475037	up	NA
rs4238354	RORA	15	0.125342	61355009	up	0.3984
rs17164334	ZNF804B	7	0.125336	88780699	cover	0.1186
rs17135097	NAP1L1P1	11	0.125198	126100471	up	0.1959
rs148766948	GABRA3	X	0.125052	152243876	cover	0.146
rs12777241	PCDH15	10	0.124951	54564367	cover	0.2252
rs3786167	DSCAS	18	0.124946	31158659	cover	0.4497
rs2222942	DCAF12L2	X	0.124935	125950367	down	0.1044
rs13303010	NOC2L	1	0.12489	959193	cover	0.3656
rs1395112	ANK2	4	0.124844	113025228	cover	0.3576
rs6610352	RPS11P7	X	0.124825	39917888	up	0.1626
rs939335	EEF1A1P8	3	0.124819	184027875	up	0.353
rs4679519	C3orf67	3	0.124762	59367364	up	0.1705
rs2666413	ZFPM2	8	0.124728	105239248	cover	0.2668
rs12538107	ASB15	7	0.124683	123567555	cover	0.1647
rs10733665	LHX2	9	0.124591	124035470	up	0.3482
rs11705934	EIF2B5-AS1	3	0.124588	184557089	up	0.1647
rs4859422	ART3	4	0.1245	76091447	cover	0.2704
rs9969247	TMEM178B	7	0.124499	141416980	cover	0.2218
rs6991497	PAG1	8	0.124499	81145504	up	0.2204
rs7642008	ZNF385D	3	0.124452	21963055	cover	0.24
rs40238	MET	7	0.124409	116674273	cover	0.1466
rs9633785	FRMD4A	10	0.124407	14303595	cover	0.2083
rs61606555	CRTAC1	10	0.124356	97885042	cover	0.1212
rs4771888	GPC6	13	0.124352	94337968	cover	0.3784
rs3861862	RPS12P10	5	0.124346	142463127	down	0.1542
rs17133184	SDK1	7	0.124329	3218354	down	0.1995
rs10932605	ATIC	2	0.124283	215295518	down	0.1703
rs928847	C1QBPP1	21	0.12424	19936467	up	0.2913
rs9854139	SIDT1	3	0.124232	113583183	cover	0.3193
rs10979005	RNU6-996P	9	0.124229	107689451	up	0.3193
rs913771	C9orf106	9	0.124183	129322606	cover	0.1308
rs1201	MAPK10	4	0.124172	86015315	cover	0.1943
rs7028742	DAB2IP	9	0.124162	121673771	cover	0.2163
rs13404220	SH3BP4	2	0.124161	235063327	up	0.1857
rs961379	SGIP1	1	0.124151	66495908	down	0.0665
rs9552180	CRYL1	13	0.124135	20438304	cover	0.2194
rs3755726	PPP1R2	3	0.124098	195543672	up	0.3365
rs10742493	RNU6-99P	11	0.124048	39438593	up	0.2139
rs59736162	DHX35	20	0.124032	39080898	up	0.144
rs7767825	EIF4EBP2P3	6	0.124028	98382073	up	0.0751
rs11859316	TMEM114	16	0.123986	8407569	down	0.4854
rs55798921	LRRC4B	19	0.123969	50563836	cover	0.0889
rs1533131	ZCCHC4	4	0.123935	25310620	down	0.2101
rs2919140	SVOPL	7	0.123922	138641795	cover	0.27
rs2976490	LINC00500	4	0.123863	138446122	up	0.1923
rs7067829	PCDH15	10	0.123759	53645936	down	0.3804
rs359257	MIR4432HG	2	0.123757	60258026	down	0.3932
rs1002292	MTPN	7	0.123741	136153780	up	0.1821
rs153411	GALNT10	5	0.123718	154373921	cover	0.2274
rs62582036	RNU6-114P	X	0.123675	3582267	up	0.1926
rs17810816	DAPL1	2	0.123562	158815480	cover	0.0805
rs12751747	SLC35F3	1	0.12356	234124044	cover	0.4367
rs12210329	TIAM2	6	0.123517	155008807	cover	0.1248
rs2019159	FREM3	4	0.12348	143713976	up	0.3307
rs1171849	LINC01553	10	0.123429	59947289	down	0.3962
rs9378077	RBBP4P3	6	0.123355	61217314	up	0.4231
rs200865028	SIRT5	6	0.123316	13611580	cover	NA
rs3819140	UMODL1	21	0.123298	42137384	cover	0.1144
rs56393920	KDELC2	11	0.123185	108497418	cover	0.1294
rs67498427	LINC00930	15	0.123099	92537367	down	0.151
rs73242537	KCNIP4	4	0.123083	20866548	cover	0.0781
rs28581409	RN7SL203P	8	0.123073	70494824	up	0.2815
rs401269	USH2A	1	0.123067	216174110	cover	0.1945
rs11802864	RNU6-403P	1	0.123066	221924398	up	0.2284
rs1168429	CLEC14A	14	0.123049	38298364	up	0.0974
rs11017840	TCERG1L	10	0.123037	131248966	cover	0.1811
rs1442517	CNTLN	9	0.123013	17384523	cover	0.2087
rs4761691	KRT19P2	12	0.123	94854395	up	0.1893
rs4455423	BMPR1B	4	0.122986	94816692	cover	0.155
rs58869566	SOCS3	17	0.122967	78320837	down	0.2025
rs4891576	RNU6-1037P	18	0.122959	66870489	down	0.4918
rs12678446	UBXN2B	8	0.122956	58311109	down	0.219
rs874798	UBL3	13	0.12294	29682737	down	0.0373
rs34894804	CDKAL1	6	0.122912	21017638	cover	0.0421
rs35295	ARHGAP26	5	0.122907	142977551	cover	0.4637
rs9981556	SIM2	21	0.1229	36706326	cover	0.2115
rs9474	AKIRIN2	6	0.122875	87702050	cover	0.3295
rs633096	RPS20P25	9	0.122752	81494950	up	0.4647
rs276623	SHISA9	16	0.122721	13063348	cover	0.1995
rs10854937	ACTBP1	X	0.122715	46303023	up	0.2042
rs10209830	SH3BP4	2	0.122693	234838641	down	0.3488
rs760919	MIR4418	1	0.122666	22236110	down	0.2368
rs6006635	PARVB	22	0.122661	44061017	cover	0.1697
rs6964641	SMARCD3	7	0.122617	151309443	up	0.3183
rs61936866	SYT1	12	0.122615	78607286	down	0.1791
rs11663619	RNU6-1037P	18	0.122605	67003285	up	0.4858
rs4384970	RAB7A	3	0.122592	128727569	cover	0.2855
rs9985782	PCDH7	4	0.122459	30360169	down	0.4063
rs8030675	WDR72	15	0.122442	53258263	down	0.2115
rs6579860	SLC36A2	5	0.122398	151372777	up	0.4123
rs2592149	PRKCE	2	0.122395	46207444	up	0.0946
rs1339296	TMEM261	9	0.122387	8071050	up	0.222
rs73059386	SLC2A3	12	0.122327	7959654	up	0.146
rs12882	H3F3B	17	0.122321	75779744	cover	0.0697
rs12701178	PDE1C	7	0.12231	32169581	cover	0.1603
rs6837424	PCDH10	4	0.122301	133503812	up	0.2662
rs12472134	DYSF	2	0.12224	71607546	cover	0.3341
rs11132225	ENPP6	4	0.122181	184105908	cover	0.2302
rs775230	BOC	3	0.122159	113282859	cover	0.4553
rs2997195	HNRNPA1P64	1	0.122109	80373195	down	0.3572
rs1510612	SPTBN1	2	0.1221	54689093	up	0.2354
rs2271900	DEPTOR	8	0.122086	120001531	cover	0.3588
rs7077831	DMBT1P1	10	0.122057	122774549	cover	0.2428
rs2223479	LINC00626	1	0.122044	168774714	down	0.4601
rs62460713	RSBN1L	7	0.122015	77742512	cover	0.0815
rs2076616	PADI2	1	0.121891	17086006	cover	0.474
rs10509735	CNNM1	10	0.121869	99372525	cover	0.4593
rs1472878	RNU6-991P	1	0.121848	8300434	up	0.4908
rs13062198	RNU6-1200P	3	0.12182	117794353	up	0.2428
rs28396713	RGS17	6	0.121791	153077346	cover	NA
rs1937881	AKR1C2	10	0.121755	5024319	up	0.1248
rs10066065	SLCO6A1	5	0.121713	102537460	up	0.1188
rs1468263	COPRS	17	0.121648	31820865	down	0.1
rs61853098	LIPA	10	0.121641	89234142	cover	0.1821
rs1282450	MYCT1	6	0.121587	152737623	up	0.1681
rs17055842	ADRA1A	8	0.121542	26735910	down	0.1729
rs4324757	MAP3K4	6	0.121483	161078850	cover	0.3992
rs12600029	BANP	16	0.121418	88130302	up	0.249
rs6022507	TSHZ2	20	0.121405	53472315	cover	0.3403
rs10166574	NPPC	2	0.12134	231932060	up	0.2177
rs7726107	ICE1	5	0.121317	5616201	up	0.2013
rs11110692	SYT1	12	0.121275	78628757	down	0.1052
rs6467784	SVOPL	7	0.121225	138629707	cover	0.1773
rs9434826	CAMTA1	1	0.121223	7081062	cover	0.1599
rs6633623	GEMIN8	X	0.121175	14039545	up	0.2249
rs12197200	PACRG	6	0.121065	163162089	cover	0.0677
rs2748821	SETD3	14	0.121009	99378157	down	0.1941
rs325382	MEF2A	15	0.120992	99714899	cover	0.3153
rs6585448	EMX2	10	0.120989	117672092	up	0.2971
rs2755695	RNU6-555P	X	0.120974	90466690	down	0.3192
rs56359788	RNU6-996P	9	0.120972	107672145	up	0.1062
rs7989799	RNY1P8	13	0.120937	73239299	up	0.3009
rs7166073	AP4E1	15	0.120857	50976255	cover	0.0725
rs807108	MTCO1P40	17	0.120822	53163062	up	0.2175
rs67980879	CLDN16	3	0.120789	190327370	cover	0.1062
rs67014054	MIR1302-7	8	0.12075	141694201	down	0.1428
rs2293004	AADAC	3	0.120729	151814106	cover	0.3069
rs9668170	KRT19P2	12	0.12069	94782036	down	0.3474
rs13253986	HIGD1AP18	8	0.120679	77615330	up	0.1256
[truncated: 18 more rows]
